# Supplementary material for: Identifying candidate genes and biological pathways in muscle development through multi-tissue transcriptome comparisons between male and female geese
Source: Sci Rep. 2024 Jul 16;14:16474. doi: 10.1038/s41598-024-67560-2 (PMC11252291; doi:10.1038/s41598-024-67560-2)
Supplement: Supplementary file 1 — Supplementary Tables. [file 41598_2024_67560_MOESM1_ESM.xlsx]

## Sheet: Table S1 DEGs Pituitary
logFC	logCPM	LR	PValue	FDR	Significant	geneID	Genos	UpDown
-11.6177	3.19869	626.53	2.841e-138	4.66662e-134	TRUE	LOC125181886	Pit_Normal_Male_female_PEmode	Down
-9.58305	1.37564	401.088	3.19217e-89	1.74782e-85	TRUE	LOC125181668	Pit_Normal_Male_female_PEmode	Down
-9.22542	-1.01007	37.038	1.15847e-09	2.8832e-07	TRUE	LOC125181511	Pit_Normal_Male_female_PEmode	Down
-7.70668	-0.875527	80.1615	3.45028e-19	4.35956e-16	TRUE	LOC125181426	Pit_Normal_Male_female_PEmode	Down
-7.52806	-1.82281	76.5895	2.10458e-18	2.16062e-15	TRUE	LOC125181726	Pit_Normal_Male_female_PEmode	Down
-7.48533	-1.21095	94.225	2.81614e-22	5.13978e-19	TRUE	LOC125182965	Pit_Normal_Male_female_PEmode	Down
-7.467	-1.56364	45.2135	1.76686e-11	5.69068e-09	TRUE	LOC125181460	Pit_Normal_Male_female_PEmode	Down
-7.26794	2.86361	385.297	8.74306e-86	3.59034e-82	TRUE	LOC125181890	Pit_Normal_Male_female_PEmode	Down
-7.24327	10.168	14.1232	0.000171221	0.0129607	TRUE	MYBPC1	Pit_Normal_Male_female_PEmode	Down
-7.13322	3.93048	19.0495	1.27372e-05	0.00142328	TRUE	MYBPC3	Pit_Normal_Male_female_PEmode	Down
-6.5723	2.164	5.83896	0.0156751	0.385377	TRUE	LOC106033518	Pit_Normal_Male_female_PEmode	Down
-6.1462	-0.0114124	92.1057	8.21676e-22	1.34969e-18	TRUE	LOC125181720	Pit_Normal_Male_female_PEmode	Down
-6.07979	-1.8728	73.5817	9.65541e-18	9.32939e-15	TRUE	LOC125181808	Pit_Normal_Male_female_PEmode	Down
-6.04529	3.98279	16.4712	4.93951e-05	0.00453275	TRUE	C1QTNF3	Pit_Normal_Male_female_PEmode	Down
-5.97617	5.90801	15.7869	7.08913e-05	0.00613754	TRUE	YIPF7	Pit_Normal_Male_female_PEmode	Down
-5.89918	-1.33455	56.064	7.01482e-14	3.38898e-11	TRUE	LOC125181713	Pit_Normal_Male_female_PEmode	Down
-5.83805	12.8984	15.968	6.44233e-05	0.00568934	TRUE	TNNT3	Pit_Normal_Male_female_PEmode	Down
-5.82764	12.317	16.9061	3.92751e-05	0.00371771	TRUE	TTN	Pit_Normal_Male_female_PEmode	Down
-5.82279	11.3847	14.4383	0.000144826	0.0113281	TRUE	LOC106047198	Pit_Normal_Male_female_PEmode	Down
-5.80843	12.3905	16.7407	4.28507e-05	0.00399924	TRUE	LOC125179675	Pit_Normal_Male_female_PEmode	Down
-5.8015	6.37936	11.4982	0.000696618	0.0387886	TRUE	SMYD1	Pit_Normal_Male_female_PEmode	Down
-5.63317	13.6622	15.7098	7.38424e-05	0.00628145	TRUE	MYL1	Pit_Normal_Male_female_PEmode	Down
-5.54403	9.24593	14.5203	0.000138661	0.0110031	TRUE	LOC106047202	Pit_Normal_Male_female_PEmode	Down
-5.40682	12.1043	14.1103	0.000172398	0.0129899	TRUE	TNNI2	Pit_Normal_Male_female_PEmode	Down
-5.40511	10.6243	13.798	0.000203555	0.0146649	TRUE	MYH8	Pit_Normal_Male_female_PEmode	Down
-5.36364	7.7163	12.2447	0.000466586	0.0276684	TRUE	TMEM182	Pit_Normal_Male_female_PEmode	Down
-5.3623	11.6356	14.3413	0.000152479	0.0117588	TRUE	MYH1	Pit_Normal_Male_female_PEmode	Down
-5.35501	5.21806	8.53493	0.00348395	0.133087	TRUE	FAM240B	Pit_Normal_Male_female_PEmode	Down
-5.31508	6.81812	12.6351	0.000378562	0.023554	TRUE	SMTNL1	Pit_Normal_Male_female_PEmode	Down
-5.27035	-1.03853	13.3565	0.00025753	0.0177327	TRUE	LOC125179723	Pit_Normal_Male_female_PEmode	Down
-5.21784	0.369668	117.563	2.16149e-27	5.07208e-24	TRUE	LOC125182327	Pit_Normal_Male_female_PEmode	Down
-5.12519	-1.71925	5.99725	0.0143282	0.362642	TRUE	TAC1	Pit_Normal_Male_female_PEmode	Down
-4.98304	11.9931	13.1176	0.000292533	0.019454	TRUE	LOC106047203	Pit_Normal_Male_female_PEmode	Down
-4.91619	10.2063	15.9488	6.50775e-05	0.00571638	TRUE	MYOM2	Pit_Normal_Male_female_PEmode	Down
-4.82224	0.827731	8.42926	0.0036923	0.136291	TRUE	GAL	Pit_Normal_Male_female_PEmode	Down
-4.80621	4.44272	12.4518	0.000417599	0.0254999	TRUE	LOC125184268	Pit_Normal_Male_female_PEmode	Down
-4.8015	-1.37319	6.15452	0.0131077	0.345597	TRUE	LOC106037939	Pit_Normal_Male_female_PEmode	Down
-4.79972	6.39494	12.5001	0.00040694	0.0249418	TRUE	LOC106041417	Pit_Normal_Male_female_PEmode	Down
-4.72009	12.0744	12.2972	0.000453637	0.026998	TRUE	MYH1	Pit_Normal_Male_female_PEmode	Down
-4.66497	7.25558	8.63527	0.00329717	0.129258	TRUE	SMPX	Pit_Normal_Male_female_PEmode	Down
-4.65795	10.7686	11.2569	0.000793288	0.0429763	TRUE	MYL2	Pit_Normal_Male_female_PEmode	Down
-4.64133	11.3694	12.5327	0.000399898	0.0246945	TRUE	LOC106047197	Pit_Normal_Male_female_PEmode	Down
-4.64043	1.24941	213.388	2.50417e-48	8.22669e-45	TRUE	LOC125181463	Pit_Normal_Male_female_PEmode	Down
-4.6363	9.82107	11.1989	0.000818478	0.0439357	TRUE	MYOZ1	Pit_Normal_Male_female_PEmode	Down
-4.58141	2.79612	190.101	3.02118e-43	8.27098e-40	TRUE	LOC125181537	Pit_Normal_Male_female_PEmode	Down
-4.57286	-1.35779	6.08215	0.0136554	0.353234	TRUE	LOC125183220	Pit_Normal_Male_female_PEmode	Down
-4.56287	8.99746	8.07136	0.00449702	0.159542	TRUE	LOC125181863	Pit_Normal_Male_female_PEmode	Down
-4.46834	7.42994	9.16603	0.00246549	0.103841	TRUE	MYBPH	Pit_Normal_Male_female_PEmode	Down
-4.45804	-2.69858	6.86332	0.00879831	0.260868	TRUE	RAX2	Pit_Normal_Male_female_PEmode	Down
-4.41539	1.22213	6.62381	0.0100624	0.286457	TRUE	SLCO1C1	Pit_Normal_Male_female_PEmode	Down
-4.39664	6.51083	8.80166	0.00300956	0.120573	TRUE	XIRP1	Pit_Normal_Male_female_PEmode	Down
-4.32901	-0.915514	65.4713	5.89674e-16	4.843e-13	TRUE	LOC125182079	Pit_Normal_Male_female_PEmode	Down
-4.2658	0.107784	11.0904	0.000867766	0.0459825	TRUE	LOC106034024	Pit_Normal_Male_female_PEmode	Down
-4.17909	-0.534088	7.44296	0.00636852	0.204715	TRUE	LOC106047208	Pit_Normal_Male_female_PEmode	Down
-4.06977	8.62501	8.93822	0.00279265	0.114394	TRUE	MYPN	Pit_Normal_Male_female_PEmode	Down
-4.06214	11.3763	10.7287	0.00105487	0.0539793	TRUE	MYH1	Pit_Normal_Male_female_PEmode	Down
-4.03134	0.664775	5.9794	0.0144739	0.365206	TRUE	LOC125181055	Pit_Normal_Male_female_PEmode	Down
-4.02965	-1.42936	3.94621	0.0469771	0.704056	TRUE	TYRP1	Pit_Normal_Male_female_PEmode	Down
-4.02097	-1.57673	33.858	5.92836e-09	1.25607e-06	TRUE	LOC125181195	Pit_Normal_Male_female_PEmode	Down
-4.01659	9.45975	13.9417	0.000188567	0.0137663	TRUE	TRDN	Pit_Normal_Male_female_PEmode	Down
-3.97925	1.43085	7.48075	0.00623619	0.202043	TRUE	MMP27	Pit_Normal_Male_female_PEmode	Down
-3.96887	11.0818	11.3703	0.000746283	0.0409981	TRUE	MYH1D	Pit_Normal_Male_female_PEmode	Down
-3.92282	3.61243	12.6653	0.000372512	0.0232657	TRUE	HOXA6	Pit_Normal_Male_female_PEmode	Down
-3.91354	-1.38141	2.42469	0.119437	1	FALSE	SLC39A12	Pit_Normal_Male_female_PEmode	Not
-3.90227	7.36059	6.80328	0.00909907	0.268815	TRUE	LOC125183121	Pit_Normal_Male_female_PEmode	Down
-3.86297	6.16975	10.2041	0.00140126	0.0676975	TRUE	LOC125180417	Pit_Normal_Male_female_PEmode	Down
-3.8431	7.66746	7.00995	0.00810578	0.244753	TRUE	CACNG1	Pit_Normal_Male_female_PEmode	Down
-3.79402	-0.227644	13.7532	0.000208469	0.0149533	TRUE	GPR55	Pit_Normal_Male_female_PEmode	Down
-3.77477	-0.208546	64.3323	1.05106e-15	7.50643e-13	TRUE	LOC125184536	Pit_Normal_Male_female_PEmode	Down
-3.76472	10.8896	9.31625	0.00227131	0.0966541	TRUE	MB	Pit_Normal_Male_female_PEmode	Down
-3.74876	-0.90185	8.09286	0.00444399	0.158689	TRUE	SHH	Pit_Normal_Male_female_PEmode	Down
-3.71352	-0.426234	19.3245	1.10281e-05	0.00127569	TRUE	LOC125181635	Pit_Normal_Male_female_PEmode	Down
-3.69936	0.00554821	9.36233	0.00221491	0.0944988	TRUE	LOC106048110	Pit_Normal_Male_female_PEmode	Down
-3.63209	8.06841	6.29979	0.0120752	0.325694	TRUE	KLHL31	Pit_Normal_Male_female_PEmode	Down
-3.61107	8.921	11.0906	0.000867647	0.0459825	TRUE	CASQ2	Pit_Normal_Male_female_PEmode	Down
-3.59841	0.813163	8.22554	0.0041305	0.149774	TRUE	LOC125184442	Pit_Normal_Male_female_PEmode	Down
-3.59585	3.40022	7.26445	0.00703329	0.220475	TRUE	MYF5	Pit_Normal_Male_female_PEmode	Down
-3.59105	4.22174	7.25813	0.00705806	0.22083	TRUE	LRRC14B	Pit_Normal_Male_female_PEmode	Down
-3.57504	4.37035	416.876	1.16815e-92	9.59405e-89	TRUE	GAK	Pit_Normal_Male_female_PEmode	Down
-3.53899	-0.914302	55.2795	1.04551e-13	4.77043e-11	TRUE	LOC125181447	Pit_Normal_Male_female_PEmode	Down
-3.47194	8.38786	8.50683	0.00353816	0.13397	TRUE	CASQ2	Pit_Normal_Male_female_PEmode	Down
-3.45663	9.61882	10.9449	0.000938624	0.0486367	TRUE	MYOT	Pit_Normal_Male_female_PEmode	Down
-3.39355	1.03132	6.02474	0.0141067	0.359252	TRUE	ASB18	Pit_Normal_Male_female_PEmode	Down
-3.39308	7.84831	5.80072	0.0160196	0.389834	TRUE	ANKRD1	Pit_Normal_Male_female_PEmode	Down
-3.38495	12.4413	10.1822	0.00141802	0.0679203	TRUE	NEB	Pit_Normal_Male_female_PEmode	Down
-3.36856	-0.431592	11.982	0.000537178	0.0310612	TRUE	PDYN	Pit_Normal_Male_female_PEmode	Down
-3.3673	-0.416659	17.9378	2.28237e-05	0.00228599	TRUE	TMEM154	Pit_Normal_Male_female_PEmode	Down
-3.36606	-3.07483	2.70449	0.100066	0.961222	FALSE	LOC125184958	Pit_Normal_Male_female_PEmode	Not
-3.36558	0.229066	80.9502	2.3148e-19	3.16857e-16	TRUE	LOC125180148	Pit_Normal_Male_female_PEmode	Down
-3.31032	0.255391	56.5959	5.35222e-14	2.66411e-11	TRUE	LOC125181697	Pit_Normal_Male_female_PEmode	Down
-3.30913	-0.878186	29.2956	6.21377e-08	1.12162e-05	TRUE	LOC125184607	Pit_Normal_Male_female_PEmode	Down
-3.30323	0.0790266	7.51081	0.00613297	0.200678	TRUE	LOC125182370	Pit_Normal_Male_female_PEmode	Down
-3.28672	-0.709356	37.2787	1.02395e-09	2.62804e-07	TRUE	LOC125184544	Pit_Normal_Male_female_PEmode	Down
-3.28618	-0.478044	65.1174	7.05666e-16	5.51965e-13	TRUE	LOC125181525	Pit_Normal_Male_female_PEmode	Down
-3.25031	9.51036	8.46589	0.00361868	0.135622	TRUE	MYOM1	Pit_Normal_Male_female_PEmode	Down
-3.22955	9.11811	8.08133	0.00447237	0.159011	TRUE	APOBEC2	Pit_Normal_Male_female_PEmode	Down
-3.17371	0.322253	7.10399	0.00769125	0.233956	TRUE	TNN	Pit_Normal_Male_female_PEmode	Down
-3.16753	3.19897	6.67618	0.00977098	0.282286	TRUE	CHRNG	Pit_Normal_Male_female_PEmode	Down
-3.1673	2.73075	12.7232	0.000361147	0.0228162	TRUE	RBP7	Pit_Normal_Male_female_PEmode	Down
-3.14743	8.29154	8.47611	0.0035984	0.135257	TRUE	BVES	Pit_Normal_Male_female_PEmode	Down
-3.14135	6.60796	4.88984	0.0270151	0.540365	TRUE	MYOZ2	Pit_Normal_Male_female_PEmode	Down
-3.1389	-2.02754	3.22055	0.0727192	0.855648	FALSE	LOC106044237	Pit_Normal_Male_female_PEmode	Not
-3.09996	6.68865	7.34577	0.00672207	0.214401	TRUE	DHRS7C	Pit_Normal_Male_female_PEmode	Down
-3.08298	-0.0392715	7.48149	0.00623363	0.202043	TRUE	SST	Pit_Normal_Male_female_PEmode	Down
-3.06804	2.80796	14.6099	0.000132216	0.0106985	TRUE	LOC106044619	Pit_Normal_Male_female_PEmode	Down
-3.04021	-0.454881	9.71278	0.00182991	0.0828807	TRUE	LOC125181706	Pit_Normal_Male_female_PEmode	Down
-3.02822	0.0283418	8.94261	0.00278594	0.114394	TRUE	TSHR	Pit_Normal_Male_female_PEmode	Down
-2.95089	-2.39202	2.08519	0.148734	1	FALSE	LOC106046431	Pit_Normal_Male_female_PEmode	Not
-2.94901	7.25806	5.70349	0.0169312	0.404403	TRUE	TNNI1	Pit_Normal_Male_female_PEmode	Down
-2.9297	1.12732	64.7979	8.29857e-16	6.19601e-13	TRUE	LOC125181562	Pit_Normal_Male_female_PEmode	Down
-2.90918	6.14943	4.73878	0.02949	0.564723	TRUE	KLHL30	Pit_Normal_Male_female_PEmode	Down
-2.90251	-0.125217	8.44824	0.00365396	0.135792	TRUE	RFX4	Pit_Normal_Male_female_PEmode	Down
-2.87634	-0.867234	4.09996	0.0428842	0.677388	TRUE	LOC106033679	Pit_Normal_Male_female_PEmode	Down
-2.87311	0.235976	12.73	0.000359834	0.0228162	TRUE	LOC106038705	Pit_Normal_Male_female_PEmode	Down
-2.86568	2.73776	8.98139	0.00272743	0.11342	TRUE	LOC125184049	Pit_Normal_Male_female_PEmode	Down
-2.86149	-2.02433	4.50464	0.033803	0.608157	TRUE	DYTN	Pit_Normal_Male_female_PEmode	Down
-2.8578	-1.75991	3.7282	0.053501	0.747286	FALSE	LOC125180263	Pit_Normal_Male_female_PEmode	Not
-2.85761	-0.471562	4.73832	0.0294979	0.564723	TRUE	LOC106030453	Pit_Normal_Male_female_PEmode	Down
-2.85625	-1.10115	34.1291	5.15737e-09	1.12953e-06	TRUE	LOC125184190	Pit_Normal_Male_female_PEmode	Down
-2.81043	4.86103	6.14129	0.0132061	0.347634	TRUE	DUSP13	Pit_Normal_Male_female_PEmode	Down
-2.75457	-1.01174	5.81892	0.0158547	0.388121	TRUE	LOC125184499	Pit_Normal_Male_female_PEmode	Down
-2.75217	1.06199	63.3234	1.75404e-15	1.11032e-12	TRUE	LOC125181739	Pit_Normal_Male_female_PEmode	Down
-2.7327	1.34534	81.1864	2.05396e-19	3.06712e-16	TRUE	LOC125181822	Pit_Normal_Male_female_PEmode	Down
-2.71562	11.6349	7.14288	0.00752621	0.231076	TRUE	SERCA1	Pit_Normal_Male_female_PEmode	Down
-2.70899	-0.577755	5.58358	0.0181297	0.422505	TRUE	GPR37L1	Pit_Normal_Male_female_PEmode	Down
-2.7021	0.698766	4.9478	0.026124	0.529768	TRUE	NPY	Pit_Normal_Male_female_PEmode	Down
-2.6829	0.579186	4.51298	0.0336386	0.607863	TRUE	TBX22	Pit_Normal_Male_female_PEmode	Down
-2.64678	1.50377	2.3754	0.12326	1	FALSE	ACAN	Pit_Normal_Male_female_PEmode	Not
-2.63717	0.508193	2.17651	0.140132	1	FALSE	LOC106033519	Pit_Normal_Male_female_PEmode	Not
-2.63044	2.3127	63.3196	1.75748e-15	1.11032e-12	TRUE	LOC125181888	Pit_Normal_Male_female_PEmode	Down
-2.6075	-1.04833	11.7486	0.000608879	0.0344923	TRUE	LOC125182009	Pit_Normal_Male_female_PEmode	Down
-2.60315	-0.871668	3.65978	0.055741	0.763425	FALSE	MUC16	Pit_Normal_Male_female_PEmode	Not
-2.57593	-1.92612	6.30053	0.0120702	0.325694	TRUE	RAX	Pit_Normal_Male_female_PEmode	Down
-2.57516	10.2403	2.356	0.124802	1	FALSE	TNNC1	Pit_Normal_Male_female_PEmode	Not
-2.55948	-1.70358	2.98908	0.0838277	0.906487	FALSE	RBP4	Pit_Normal_Male_female_PEmode	Not
-2.54759	-1.55042	5.92633	0.0149163	0.371799	TRUE	CNTN6	Pit_Normal_Male_female_PEmode	Down
-2.54646	1.73047	4.70542	0.0300677	0.57296	TRUE	LOC106034215	Pit_Normal_Male_female_PEmode	Down
-2.54478	-0.128472	9.37638	0.002198	0.0940216	TRUE	LOC125184023	Pit_Normal_Male_female_PEmode	Down
-2.54468	-0.43583	7.55528	0.00598347	0.197054	TRUE	FXYD2	Pit_Normal_Male_female_PEmode	Down
-2.54137	-0.973291	1.06896	0.30118	1	FALSE	PAX1	Pit_Normal_Male_female_PEmode	Not
-2.53202	4.5378	3.69483	0.0545814	0.754676	FALSE	TECRL	Pit_Normal_Male_female_PEmode	Not
-2.52272	-2.03464	2.72764	0.0986247	0.955158	FALSE	NR2E1	Pit_Normal_Male_female_PEmode	Not
-2.52231	-1.41686	3.74354	0.0530122	0.743619	FALSE	LOC106032355	Pit_Normal_Male_female_PEmode	Not
-2.52105	1.04711	3.9825	0.0459753	0.701032	TRUE	LOC106047037	Pit_Normal_Male_female_PEmode	Down
-2.51974	-0.973455	3.85918	0.0494744	0.716174	TRUE	LOC106035108	Pit_Normal_Male_female_PEmode	Down
-2.51781	-0.45397	4.17021	0.0411407	0.66579	TRUE	LOC125182810	Pit_Normal_Male_female_PEmode	Down
-2.50618	-0.0999521	3.25227	0.0713247	0.848219	FALSE	PSCA	Pit_Normal_Male_female_PEmode	Not
-2.49937	-0.858611	21.7132	3.16605e-06	0.000412742	TRUE	LOC125181449	Pit_Normal_Male_female_PEmode	Down
-2.46159	-2.27191	0.756601	0.384394	1	FALSE	LOC106047183	Pit_Normal_Male_female_PEmode	Not
-2.45069	-1.38579	5.72579	0.0167175	0.402052	TRUE	CNMD	Pit_Normal_Male_female_PEmode	Down
-2.44962	4.05362	3.64494	0.0562398	0.766645	FALSE	CAV3	Pit_Normal_Male_female_PEmode	Not
-2.43362	-1.03316	9.89622	0.00165619	0.0764172	TRUE	LOC106047686	Pit_Normal_Male_female_PEmode	Down
-2.40829	-1.71515	2.44808	0.117669	1	FALSE	HRG	Pit_Normal_Male_female_PEmode	Not
-2.38315	-2.06297	3.43811	0.0637085	0.810593	FALSE	MC4R	Pit_Normal_Male_female_PEmode	Not
-2.36771	-0.472793	38.2644	6.17803e-10	1.66361e-07	TRUE	LOC106047587	Pit_Normal_Male_female_PEmode	Down
-2.36378	-0.922665	24.1477	8.92239e-07	0.000130856	TRUE	LOC125181663	Pit_Normal_Male_female_PEmode	Down
-2.34625	7.13622	5.0006	0.0253385	0.517772	TRUE	CUNH10orf71	Pit_Normal_Male_female_PEmode	Down
-2.31143	-1.88882	6.73666	0.00944512	0.274594	TRUE	LOC106039009	Pit_Normal_Male_female_PEmode	Down
-2.27816	-0.50414	3.72914	0.0534708	0.747286	FALSE	LOC106036782	Pit_Normal_Male_female_PEmode	Not
-2.27088	4.80984	3.62707	0.0568468	0.769799	FALSE	TBX15	Pit_Normal_Male_female_PEmode	Not
-2.25945	2.54281	5.15112	0.0232314	0.494445	TRUE	LOC106040757	Pit_Normal_Male_female_PEmode	Down
-2.25646	5.28753	5.08622	0.0241166	0.50683	TRUE	LOC106031827	Pit_Normal_Male_female_PEmode	Down
-2.24229	-1.8095	7.1308	0.00757709	0.231771	TRUE	LOC106040454	Pit_Normal_Male_female_PEmode	Down
-2.22308	-1.13265	3.51592	0.060782	0.792385	FALSE	LOC106037030	Pit_Normal_Male_female_PEmode	Not
-2.21574	0.473216	5.63943	0.017561	0.413742	TRUE	GHRH	Pit_Normal_Male_female_PEmode	Down
-2.21522	4.46194	3.20741	0.0733055	0.858244	FALSE	STRIT1	Pit_Normal_Male_female_PEmode	Not
-2.21336	-1.34845	4.6325	0.0313719	0.585305	TRUE	C9	Pit_Normal_Male_female_PEmode	Down
-2.2038	0.224825	4.05648	0.0440022	0.682088	TRUE	SSTR4	Pit_Normal_Male_female_PEmode	Down
-2.20262	4.28205	3.43917	0.0636675	0.810593	FALSE	ALB	Pit_Normal_Male_female_PEmode	Not
-2.19849	-1.88292	4.34518	0.0371138	0.635671	TRUE	ANKS4B	Pit_Normal_Male_female_PEmode	Down
-2.19766	-1.37046	4.89147	0.0269897	0.540365	TRUE	LOC125182938	Pit_Normal_Male_female_PEmode	Down
-2.19628	2.31777	12.3238	0.000447225	0.0268106	TRUE	LOC125181838	Pit_Normal_Male_female_PEmode	Down
-2.17679	2.5892	107.7	3.12678e-25	6.42007e-22	TRUE	LOC125181677	Pit_Normal_Male_female_PEmode	Down
-2.15897	3.36029	73.3401	1.0913e-17	9.95873e-15	TRUE	LOC125182142	Pit_Normal_Male_female_PEmode	Down
-2.15128	1.98857	12.3097	0.000450622	0.0269161	TRUE	LOC106049747	Pit_Normal_Male_female_PEmode	Down
-2.13248	6.01092	6.05679	0.0138529	0.356114	TRUE	STYXL2	Pit_Normal_Male_female_PEmode	Down
-2.13139	-0.976935	4.33405	0.0373573	0.637207	TRUE	LOC106033105	Pit_Normal_Male_female_PEmode	Down
-2.1242	0.742087	4.94224	0.026208	0.530163	TRUE	LOC125183194	Pit_Normal_Male_female_PEmode	Down
-2.12271	0.576682	1.76692	0.183763	1	FALSE	LOC106048715	Pit_Normal_Male_female_PEmode	Not
-2.12012	1.49994	6.53002	0.0106069	0.298848	TRUE	PHGDH	Pit_Normal_Male_female_PEmode	Down
-2.11902	2.38287	5.39356	0.0202112	0.454957	TRUE	LOC125182743	Pit_Normal_Male_female_PEmode	Down
-2.10964	8.76124	3.85342	0.0496447	0.716577	TRUE	LOC125181746	Pit_Normal_Male_female_PEmode	Down
-2.10308	1.21244	4.46305	0.0346357	0.615055	TRUE	LOC125184258	Pit_Normal_Male_female_PEmode	Down
-2.10245	-0.996011	12.4434	0.000419479	0.0255199	TRUE	LOC125181750	Pit_Normal_Male_female_PEmode	Down
-2.09784	-1.17627	5.15987	0.0231147	0.493968	TRUE	LOC106031286	Pit_Normal_Male_female_PEmode	Down
-2.09575	1.64725	5.60723	0.0178866	0.419241	TRUE	LOC106036789	Pit_Normal_Male_female_PEmode	Down
-2.08788	-2.08338	4.47638	0.0343664	0.612258	TRUE	LOC106030701	Pit_Normal_Male_female_PEmode	Down
-2.07484	6.30778	3.74183	0.0530662	0.743742	FALSE	KLHL40	Pit_Normal_Male_female_PEmode	Not
-2.0701	-1.5535	2.3939	0.121809	1	FALSE	LOC125180766	Pit_Normal_Male_female_PEmode	Not
-2.05851	-1.24634	3.24675	0.0715652	0.848925	FALSE	LOC106037773	Pit_Normal_Male_female_PEmode	Not
-2.05786	-1.23434	2.53315	0.111477	0.987686	FALSE	LOC106042978	Pit_Normal_Male_female_PEmode	Not
-2.0561	-1.04346	2.72421	0.0988367	0.955158	FALSE	DDX4	Pit_Normal_Male_female_PEmode	Not
-2.05571	-0.333232	2.76381	0.0964185	0.94497	FALSE	LOC125182960	Pit_Normal_Male_female_PEmode	Not
-2.05271	0.650913	1.48752	0.222602	1	FALSE	LOC106037570	Pit_Normal_Male_female_PEmode	Not
-2.04729	0.372361	33.1551	8.50937e-09	1.7693e-06	TRUE	LOC125182053	Pit_Normal_Male_female_PEmode	Down
-2.04545	0.284804	20.7958	5.10952e-06	0.000626336	TRUE	LOC106040346	Pit_Normal_Male_female_PEmode	Down
-2.03853	-0.454854	4.22266	0.0398875	0.655985	TRUE	GRIK3	Pit_Normal_Male_female_PEmode	Down
-2.03684	0.431502	4.72529	0.0297221	0.568135	TRUE	GC	Pit_Normal_Male_female_PEmode	Down
-2.02706	1.7272	13.8032	0.000202991	0.0146649	TRUE	SLC1A7	Pit_Normal_Male_female_PEmode	Down
-2.02383	-0.864853	23.1339	1.51103e-06	0.000212139	TRUE	LOC125181598	Pit_Normal_Male_female_PEmode	Down
-2.01423	1.26138	3.91056	0.0479835	0.710378	TRUE	HPX	Pit_Normal_Male_female_PEmode	Down
-2.00872	2.15032	60.773	6.40492e-15	3.7574e-12	TRUE	LOC125181759	Pit_Normal_Male_female_PEmode	Down
-2.00092	-1.48628	5.56966	0.0182744	0.424575	TRUE	PRDM12	Pit_Normal_Male_female_PEmode	Down
-1.99473	-0.431577	6.50879	0.0107343	0.301403	TRUE	LOC106041630	Pit_Normal_Male_female_PEmode	Down
-1.9921	1.20475	4.90731	0.0267432	0.537298	TRUE	LOC125182785	Pit_Normal_Male_female_PEmode	Down
-1.98839	-2.43367	2.32703	0.127145	1	FALSE	LOC106047182	Pit_Normal_Male_female_PEmode	Not
-1.98426	-2.39905	2.18887	0.139011	1	FALSE	LOC106045753	Pit_Normal_Male_female_PEmode	Not
-1.96347	3.03175	11.3596	0.00075059	0.0410973	TRUE	LOC125184050	Pit_Normal_Male_female_PEmode	Down
-1.96052	-1.08189	11.4106	0.000730247	0.0405238	TRUE	LOC106049444	Pit_Normal_Male_female_PEmode	Down
-1.95283	3.60269	78.7792	6.94551e-19	8.14907e-16	TRUE	LOC125181508	Pit_Normal_Male_female_PEmode	Down
-1.94644	2.22277	8.87215	0.00289553	0.117437	TRUE	LOC106029592	Pit_Normal_Male_female_PEmode	Down
-1.91861	-0.133184	28.2545	1.06366e-07	1.83913e-05	TRUE	LOC125179955	Pit_Normal_Male_female_PEmode	Down
-1.91806	-0.700665	3.20835	0.0732633	0.858244	FALSE	KRCC1	Pit_Normal_Male_female_PEmode	Not
-1.91712	0.458895	18.1591	2.03194e-05	0.00207309	TRUE	LOC125184311	Pit_Normal_Male_female_PEmode	Down
-1.90268	-0.800222	12.9096	0.000326907	0.0213935	TRUE	LOC125181311	Pit_Normal_Male_female_PEmode	Down
-1.89415	7.63342	3.54089	0.0598735	0.786785	FALSE	LOC125182927	Pit_Normal_Male_female_PEmode	Not
-1.88756	-1.88484	4.3982	0.0359769	0.628677	TRUE	LOC125183851	Pit_Normal_Male_female_PEmode	Down
-1.87347	7.89545	5.83776	0.0156858	0.385377	TRUE	TRIM63	Pit_Normal_Male_female_PEmode	Down
-1.86731	1.72868	7.28139	0.00696726	0.219727	TRUE	LOC106033111	Pit_Normal_Male_female_PEmode	Down
-1.86415	0.0907509	7.55084	0.00599822	0.197054	TRUE	LOC125181026	Pit_Normal_Male_female_PEmode	Down
-1.85861	6.92293	28.1932	1.0979e-07	1.87856e-05	TRUE	LOC125181678	Pit_Normal_Male_female_PEmode	Down
-1.85641	1.41161	32.4643	1.21404e-08	2.49273e-06	TRUE	LOC125181698	Pit_Normal_Male_female_PEmode	Down
-1.84726	-0.0659562	1.8888	0.169338	1	FALSE	LOC125183258	Pit_Normal_Male_female_PEmode	Not
-1.84101	-1.65484	3.0231	0.0820866	0.900412	FALSE	AQP10	Pit_Normal_Male_female_PEmode	Not
-1.83011	2.64576	3.00528	0.0829936	0.902219	FALSE	HOXB7	Pit_Normal_Male_female_PEmode	Not
-1.82086	4.17415	2.93946	0.0864397	0.91192	FALSE	ASB4	Pit_Normal_Male_female_PEmode	Not
-1.8208	-0.815885	2.55404	0.110013	0.986929	FALSE	LOC106042232	Pit_Normal_Male_female_PEmode	Not
-1.81632	1.39142	4.75534	0.0292076	0.56236	TRUE	LOC125180698	Pit_Normal_Male_female_PEmode	Down
-1.81569	0.246461	2.78822	0.0949598	0.937385	FALSE	TDRD15	Pit_Normal_Male_female_PEmode	Not
-1.81316	6.45721	1.39056	0.238311	1	FALSE	CSRP3	Pit_Normal_Male_female_PEmode	Not
-1.80959	1.43059	35.8562	2.12428e-09	5.13139e-07	TRUE	LOC125181571	Pit_Normal_Male_female_PEmode	Down
-1.80919	7.96581	2.90708	0.0881916	0.920015	FALSE	POSTN	Pit_Normal_Male_female_PEmode	Not
-1.79338	-1.79227	1.41015	0.235032	1	FALSE	LOC125182000	Pit_Normal_Male_female_PEmode	Not
-1.78909	-1.37747	4.63953	0.0312435	0.585305	TRUE	LOC106041592	Pit_Normal_Male_female_PEmode	Down
-1.7827	-0.00770427	3.14056	0.0763676	0.875988	FALSE	ST6GALNAC2	Pit_Normal_Male_female_PEmode	Not
-1.77975	0.51732	2.94853	0.0859559	0.911196	FALSE	LOC106038982	Pit_Normal_Male_female_PEmode	Not
-1.77483	-2.21762	2.97283	0.0846736	0.906978	FALSE	LOC106039947	Pit_Normal_Male_female_PEmode	Not
-1.77157	1.7124	47.358	5.9135e-12	2.02365e-09	TRUE	LOC125181647	Pit_Normal_Male_female_PEmode	Down
-1.76806	-0.943811	1.56263	0.21128	1	FALSE	LOC106036076	Pit_Normal_Male_female_PEmode	Not
-1.76622	-0.789457	3.63092	0.0567155	0.769289	FALSE	EXOC3L4	Pit_Normal_Male_female_PEmode	Not
-1.7632	11.5611	4.53816	0.0331472	0.603564	TRUE	LOC125181452	Pit_Normal_Male_female_PEmode	Down
-1.75801	-0.447528	1.45675	0.227448	1	FALSE	LOC125181915	Pit_Normal_Male_female_PEmode	Not
-1.75767	0.84852	5.48253	0.0192075	0.440645	TRUE	KCNJ10	Pit_Normal_Male_female_PEmode	Down
-1.75386	-0.969048	7.62248	0.00576451	0.192065	TRUE	LOC106039683	Pit_Normal_Male_female_PEmode	Down
-1.75327	-1.74379	2.78548	0.0951221	0.938201	FALSE	LOC106038350	Pit_Normal_Male_female_PEmode	Not
-1.74757	3.52718	0.792191	0.373438	1	FALSE	MMP13	Pit_Normal_Male_female_PEmode	Not
-1.74549	0.424637	5.84597	0.0156128	0.385069	TRUE	LOC125184261	Pit_Normal_Male_female_PEmode	Down
-1.74518	-0.698774	4.39317	0.0360832	0.629865	TRUE	HTR1A	Pit_Normal_Male_female_PEmode	Down
-1.74027	-0.331432	3.6125	0.0573469	0.772239	FALSE	LOC106036167	Pit_Normal_Male_female_PEmode	Not
-1.7399	5.98162	5.40007	0.0201359	0.454331	TRUE	LOC125181177	Pit_Normal_Male_female_PEmode	Down
-1.73847	1.22932	4.21892	0.0399757	0.655985	TRUE	LOC106032875	Pit_Normal_Male_female_PEmode	Down
-1.73493	-0.0467043	6.37151	0.0115967	0.318009	TRUE	SLITRK2	Pit_Normal_Male_female_PEmode	Down
-1.73167	-0.731798	6.19764	0.0127921	0.340005	TRUE	PIF1	Pit_Normal_Male_female_PEmode	Down
-1.7268	2.1961	7.27248	0.00700191	0.219911	TRUE	ADORA1	Pit_Normal_Male_female_PEmode	Down
-1.72538	1.41907	9.39733	0.00217302	0.0939316	TRUE	MDGA1	Pit_Normal_Male_female_PEmode	Down
-1.71926	-1.22288	12.7002	0.000365612	0.0230098	TRUE	LOC106034424	Pit_Normal_Male_female_PEmode	Down
-1.71795	-1.90567	4.4914	0.0340659	0.608885	TRUE	GAREM2	Pit_Normal_Male_female_PEmode	Down
-1.71657	0.360127	1.7424	0.186835	1	FALSE	LOC106039761	Pit_Normal_Male_female_PEmode	Not
-1.71029	-1.86597	2.35327	0.12502	1	FALSE	ALPP	Pit_Normal_Male_female_PEmode	Not
-1.68281	7.84732	3.06504	0.0799933	0.891623	FALSE	MYLK4	Pit_Normal_Male_female_PEmode	Not
-1.6823	3.51657	57.0874	4.16869e-14	2.20887e-11	TRUE	LOC106033676	Pit_Normal_Male_female_PEmode	Down
-1.67929	0.683566	21.5409	3.46355e-06	0.00044447	TRUE	LOC106032566	Pit_Normal_Male_female_PEmode	Down
-1.67543	-1.1838	5.02535	0.0249789	0.51481	TRUE	LOC125184461	Pit_Normal_Male_female_PEmode	Down
-1.66777	-0.941974	2.89118	0.0890657	0.921852	FALSE	SLC32A1	Pit_Normal_Male_female_PEmode	Not
-1.66388	9.9656	3.59382	0.0579947	0.776415	FALSE	OBSCN	Pit_Normal_Male_female_PEmode	Not
-1.65185	3.42834	10.5565	0.00115779	0.058337	TRUE	LOC106029347	Pit_Normal_Male_female_PEmode	Down
-1.65058	-0.630329	13.1987	0.000280138	0.0188746	TRUE	LOC125179900	Pit_Normal_Male_female_PEmode	Down
-1.64947	2.6247	3.61402	0.0572944	0.772239	FALSE	SCX	Pit_Normal_Male_female_PEmode	Not
-1.63749	1.61306	4.37978	0.0363678	0.632815	TRUE	ALDOB	Pit_Normal_Male_female_PEmode	Down
-1.63574	-2.11502	6.46753	0.0109863	0.305717	TRUE	GRM5	Pit_Normal_Male_female_PEmode	Down
-1.63523	1.47427	4.24659	0.0393293	0.654227	TRUE	LOC125182078	Pit_Normal_Male_female_PEmode	Down
-1.63083	0.893958	10.3564	0.00129025	0.0632648	TRUE	LOC106046401	Pit_Normal_Male_female_PEmode	Down
-1.6216	-0.994812	4.81458	0.02822	0.552493	TRUE	LOC125184632	Pit_Normal_Male_female_PEmode	Down
-1.61984	-0.153452	2.15828	0.141803	1	FALSE	LOC106035509	Pit_Normal_Male_female_PEmode	Not
-1.61441	4.80796	5.12353	0.0236036	0.500921	TRUE	LOC125183647	Pit_Normal_Male_female_PEmode	Down
-1.61406	0.613489	4.85861	0.0275085	0.546108	TRUE	C3	Pit_Normal_Male_female_PEmode	Down
-1.60948	-1.32837	5.20405	0.0225343	0.489615	TRUE	LOC106039471	Pit_Normal_Male_female_PEmode	Down
-1.60693	5.54176	2.74565	0.0975193	0.951218	FALSE	TXLNB	Pit_Normal_Male_female_PEmode	Not
-1.60588	3.07961	58.2957	2.25538e-14	1.27748e-11	TRUE	LOC125179692	Pit_Normal_Male_female_PEmode	Down
-1.60197	2.69182	13.0813	0.000298257	0.0196754	TRUE	LOC125181830	Pit_Normal_Male_female_PEmode	Down
-1.59987	0.804934	7.56153	0.00596275	0.197054	TRUE	LOC106036112	Pit_Normal_Male_female_PEmode	Down
-1.59967	-0.542992	1.92795	0.164983	1	FALSE	SLC25A48	Pit_Normal_Male_female_PEmode	Not
-1.59478	-0.0320104	1.57042	0.210146	1	FALSE	LOC106049357	Pit_Normal_Male_female_PEmode	Not
-1.59313	-0.152571	20.9888	4.61981e-06	0.000574887	TRUE	LOC106035759	Pit_Normal_Male_female_PEmode	Down
-1.58942	-1.90168	1.4377	0.230512	1	FALSE	LOC106044513	Pit_Normal_Male_female_PEmode	Not
-1.58623	-0.115371	2.93976	0.0864233	0.91192	FALSE	PAH	Pit_Normal_Male_female_PEmode	Not
-1.57128	-0.75436	2.5701	0.108901	0.98448	FALSE	LOC106039530	Pit_Normal_Male_female_PEmode	Not
-1.56763	-1.41682	4.72195	0.0297799	0.568135	TRUE	LOC125185085	Pit_Normal_Male_female_PEmode	Down
-1.5672	-0.591659	7.21978	0.00721045	0.225169	TRUE	LOC106035236	Pit_Normal_Male_female_PEmode	Down
-1.56363	4.81689	13.944	0.00018834	0.0137663	TRUE	LOC106040243	Pit_Normal_Male_female_PEmode	Down
-1.56329	-1.30782	6.39122	0.0114686	0.316612	TRUE	MLXIPL	Pit_Normal_Male_female_PEmode	Down
-1.56154	4.95429	4.20061	0.0404095	0.659152	TRUE	LOC125181423	Pit_Normal_Male_female_PEmode	Down
-1.55502	-0.215118	5.0152	0.0251257	0.516281	TRUE	LOC106031011	Pit_Normal_Male_female_PEmode	Down
-1.55464	-1.05963	1.86212	0.17238	1	FALSE	LOC125185063	Pit_Normal_Male_female_PEmode	Not
-1.55371	-1.44185	4.51881	0.0335241	0.60646	TRUE	CHRNA10	Pit_Normal_Male_female_PEmode	Down
-1.55273	-0.598045	2.2502	0.133598	1	FALSE	LOC125184833	Pit_Normal_Male_female_PEmode	Not
-1.54699	4.1022	2.678	0.101743	0.96659	FALSE	ADCY10	Pit_Normal_Male_female_PEmode	Not
-1.54453	-0.61732	13.2345	0.000274849	0.0187331	TRUE	LOC125181229	Pit_Normal_Male_female_PEmode	Down
-1.54396	-0.438317	5.12689	0.0235579	0.500598	TRUE	LOC106049128	Pit_Normal_Male_female_PEmode	Down
-1.54223	11.6427	2.97094	0.0847728	0.906978	FALSE	TNNC2	Pit_Normal_Male_female_PEmode	Not
-1.54202	1.15243	7.80607	0.00520709	0.177452	TRUE	LOC125184361	Pit_Normal_Male_female_PEmode	Down
-1.53942	-1.69822	1.24901	0.263742	1	FALSE	PCK1	Pit_Normal_Male_female_PEmode	Not
-1.5345	-0.457546	7.88828	0.00497562	0.171701	TRUE	LOC125179954	Pit_Normal_Male_female_PEmode	Down
-1.53177	-0.359601	2.35615	0.12479	1	FALSE	AHSG	Pit_Normal_Male_female_PEmode	Not
-1.53096	-1.85058	1.85887	0.172755	1	FALSE	LOC106049515	Pit_Normal_Male_female_PEmode	Not
-1.53001	0.242852	3.25884	0.0710396	0.847144	FALSE	LOC106040441	Pit_Normal_Male_female_PEmode	Not
-1.52923	-0.275954	1.32489	0.249717	1	FALSE	LOC125180548	Pit_Normal_Male_female_PEmode	Not
-1.52476	3.49916	2.533	0.111488	0.987686	FALSE	HSPB3	Pit_Normal_Male_female_PEmode	Not
-1.52171	-0.101759	3.70163	0.0543592	0.75287	FALSE	CEP57L1	Pit_Normal_Male_female_PEmode	Not
-1.51979	5.34267	7.8807	0.00499652	0.17206	TRUE	NMRK2	Pit_Normal_Male_female_PEmode	Down
-1.51921	-1.25351	6.3534	0.0117156	0.320202	TRUE	LOC106045093	Pit_Normal_Male_female_PEmode	Down
-1.51731	3.42132	12.7804	0.000350261	0.0225107	TRUE	DOC2B	Pit_Normal_Male_female_PEmode	Down
-1.51506	-0.698506	1.17901	0.277557	1	FALSE	ERICH6B	Pit_Normal_Male_female_PEmode	Not
-1.51363	8.08582	3.44043	0.063619	0.810593	FALSE	SH3BGR	Pit_Normal_Male_female_PEmode	Not
-1.51163	4.2784	3.58553	0.0582849	0.776415	FALSE	LOC106041064	Pit_Normal_Male_female_PEmode	Not
-1.5093	-1.61436	4.62942	0.0314282	0.585305	TRUE	LOC106029743	Pit_Normal_Male_female_PEmode	Down
-1.50615	1.77014	1.66117	0.197445	1	FALSE	LOC106034217	Pit_Normal_Male_female_PEmode	Not
-1.50169	2.15209	16.3675	5.21727e-05	0.004683	TRUE	LOC125181897	Pit_Normal_Male_female_PEmode	Down
-1.50145	0.396313	3.74585	0.0529388	0.743224	FALSE	CCR7	Pit_Normal_Male_female_PEmode	Not
-1.50047	6.00635	6.17896	0.0129278	0.341952	TRUE	ETNPPL	Pit_Normal_Male_female_PEmode	Down
-1.50044	3.68176	5.32125	0.0210669	0.469531	TRUE	LVRN	Pit_Normal_Male_female_PEmode	Down
-1.50031	8.50497	1.93991	0.163678	1	FALSE	MYH7B	Pit_Normal_Male_female_PEmode	Not
-1.48152	-1.59952	2.16034	0.141613	1	FALSE	LOC125182852	Pit_Normal_Male_female_PEmode	Not
-1.47555	-1.31467	2.02972	0.154249	1	FALSE	GRM3	Pit_Normal_Male_female_PEmode	Not
-1.47376	-0.48937	3.3481	0.0672826	0.830577	FALSE	RXFP3	Pit_Normal_Male_female_PEmode	Not
-1.47296	0.0111453	3.43303	0.0639047	0.811205	FALSE	LOC106032597	Pit_Normal_Male_female_PEmode	Not
-1.46283	-2.40151	2.61228	0.106039	0.977632	FALSE	LOC106047174	Pit_Normal_Male_female_PEmode	Not
-1.4576	-0.164186	1.91965	0.165896	1	FALSE	WNT2	Pit_Normal_Male_female_PEmode	Not
-1.45737	2.80191	2.86828	0.0903416	0.92497	FALSE	OSR2	Pit_Normal_Male_female_PEmode	Not
-1.45565	5.4842	9.92713	0.0016286	0.0755689	TRUE	LOC125179738	Pit_Normal_Male_female_PEmode	Down
-1.45223	-0.843254	4.76186	0.0290971	0.560972	TRUE	LOC125181498	Pit_Normal_Male_female_PEmode	Down
-1.45147	-1.04809	2.99742	0.083397	0.904211	FALSE	ANKRD66	Pit_Normal_Male_female_PEmode	Not
-1.45141	0.803272	6.18433	0.0128887	0.341466	TRUE	C8G	Pit_Normal_Male_female_PEmode	Down
-1.45009	-2.11276	2.58359	0.107977	0.982861	FALSE	LOC106044867	Pit_Normal_Male_female_PEmode	Not
-1.44959	1.448	6.66817	0.009815	0.282349	TRUE	LOC106039698	Pit_Normal_Male_female_PEmode	Down
-1.44706	1.64804	8.46291	0.00362462	0.135622	TRUE	LOC125182348	Pit_Normal_Male_female_PEmode	Down
-1.44657	3.81568	6.20307	0.0127529	0.339511	TRUE	LOC106033168	Pit_Normal_Male_female_PEmode	Down
-1.44329	0.518456	4.618	0.0316381	0.587883	TRUE	LOC106049261	Pit_Normal_Male_female_PEmode	Down
-1.43696	0.238887	0.579313	0.446582	1	FALSE	LOC106034136	Pit_Normal_Male_female_PEmode	Not
-1.42887	-1.09065	3.24212	0.0717676	0.849952	FALSE	LOC106037027	Pit_Normal_Male_female_PEmode	Not
-1.42878	-1.83926	0.980316	0.322121	1	FALSE	LOC106036315	Pit_Normal_Male_female_PEmode	Not
-1.42568	5.42137	2.48905	0.114641	0.996898	FALSE	POPDC3	Pit_Normal_Male_female_PEmode	Not
-1.42417	0.00834648	3.30511	0.0690646	0.83727	FALSE	LOC106041362	Pit_Normal_Male_female_PEmode	Not
-1.42362	-1.19175	3.65886	0.0557719	0.763425	FALSE	DRD4	Pit_Normal_Male_female_PEmode	Not
-1.42262	2.4353	15.3462	8.95025e-05	0.00753932	TRUE	LOC125181256	Pit_Normal_Male_female_PEmode	Down
-1.42239	-1.27508	3.09405	0.0785791	0.886235	FALSE	CLIC3	Pit_Normal_Male_female_PEmode	Not
-1.42219	2.19948	39.7076	2.94981e-10	8.65242e-08	TRUE	LOC125181594	Pit_Normal_Male_female_PEmode	Down
-1.4192	-0.145441	4.35611	0.0368763	0.635295	TRUE	LOC106041775	Pit_Normal_Male_female_PEmode	Down
-1.41504	-0.880909	4.80538	0.0283709	0.554456	TRUE	LOC125179920	Pit_Normal_Male_female_PEmode	Down
-1.41501	3.99891	1.56872	0.210393	1	FALSE	ECEL1	Pit_Normal_Male_female_PEmode	Not
-1.41495	-1.39077	7.27707	0.00698402	0.219769	TRUE	LOC106029408	Pit_Normal_Male_female_PEmode	Down
-1.41424	0.112089	2.0075	0.156523	1	FALSE	LOC106035200	Pit_Normal_Male_female_PEmode	Not
-1.41394	3.31814	2.34419	0.125751	1	FALSE	MMP9	Pit_Normal_Male_female_PEmode	Not
-1.41387	2.91048	11.3901	0.000738375	0.0406998	TRUE	LOC106048584	Pit_Normal_Male_female_PEmode	Down
-1.4125	5.17469	1.40614	0.235697	1	FALSE	KLHL38	Pit_Normal_Male_female_PEmode	Not
-1.41107	-0.0560402	2.58967	0.107563	0.981571	FALSE	TMEM269	Pit_Normal_Male_female_PEmode	Not
-1.40781	-1.6715	3.18955	0.0741104	0.861874	FALSE	LOC106034039	Pit_Normal_Male_female_PEmode	Not
-1.40632	-2.4524	1.32104	0.250405	1	FALSE	USH1G	Pit_Normal_Male_female_PEmode	Not
-1.40594	2.29262	1.72104	0.189559	1	FALSE	PAX7	Pit_Normal_Male_female_PEmode	Not
-1.40591	-1.39735	6.08822	0.0136086	0.352579	TRUE	LOC125181038	Pit_Normal_Male_female_PEmode	Down
-1.40567	-1.46487	4.55236	0.0328734	0.601116	TRUE	WDR27	Pit_Normal_Male_female_PEmode	Down
-1.402	1.19651	7.14688	0.00750944	0.230993	TRUE	SYT7	Pit_Normal_Male_female_PEmode	Down
-1.399	-2.19621	1.42695	0.232263	1	FALSE	LOC125180361	Pit_Normal_Male_female_PEmode	Not
-1.39835	9.37623	3.61808	0.0571548	0.77206	FALSE	KLHL41	Pit_Normal_Male_female_PEmode	Not
-1.39774	-0.752917	5.10924	0.0237988	0.503853	TRUE	LOC125183010	Pit_Normal_Male_female_PEmode	Down
-1.39488	-0.460824	3.78298	0.0517763	0.734195	FALSE	LOC106038129	Pit_Normal_Male_female_PEmode	Not
-1.39465	-0.653946	7.09752	0.00771907	0.234369	TRUE	CCKBR	Pit_Normal_Male_female_PEmode	Down
-1.39168	-1.4601	5.49154	0.0191087	0.440223	TRUE	LOC125184841	Pit_Normal_Male_female_PEmode	Down
-1.39103	-1.37266	1.80963	0.178552	1	FALSE	LOC106035457	Pit_Normal_Male_female_PEmode	Not
-1.39027	-0.281416	2.48761	0.114746	0.997254	FALSE	LOC106040095	Pit_Normal_Male_female_PEmode	Not
-1.388	-1.47654	2.46206	0.116626	1	FALSE	LOC106039521	Pit_Normal_Male_female_PEmode	Not
-1.38609	-1.00428	1.78671	0.181327	1	FALSE	HNF4G	Pit_Normal_Male_female_PEmode	Not
-1.38302	-1.02019	5.08534	0.0241289	0.50683	TRUE	LOC125183722	Pit_Normal_Male_female_PEmode	Down
-1.38024	-1.64541	2.47776	0.115467	1	FALSE	SALL3	Pit_Normal_Male_female_PEmode	Not
-1.38022	2.68371	19.7907	8.64037e-06	0.00102845	TRUE	LOC125181385	Pit_Normal_Male_female_PEmode	Down
-1.37917	-0.988631	3.96874	0.0463526	0.703035	TRUE	HMX3	Pit_Normal_Male_female_PEmode	Down
-1.37374	1.83998	1.43441	0.231045	1	FALSE	LOC125182457	Pit_Normal_Male_female_PEmode	Not
-1.36983	4.30923	5.0139	0.0251446	0.516281	TRUE	LOC106030347	Pit_Normal_Male_female_PEmode	Down
-1.36933	-1.01877	1.98217	0.159162	1	FALSE	NPS	Pit_Normal_Male_female_PEmode	Not
-1.36825	0.328448	5.0186	0.0250764	0.516172	TRUE	CNDP1	Pit_Normal_Male_female_PEmode	Down
-1.36724	2.05811	1.43143	0.231532	1	FALSE	HOXC11	Pit_Normal_Male_female_PEmode	Not
-1.36656	-0.333903	1.82879	0.176271	1	FALSE	ADGRD2	Pit_Normal_Male_female_PEmode	Not
-1.36614	-0.556275	1.41747	0.233821	1	FALSE	LOC106031899	Pit_Normal_Male_female_PEmode	Not
-1.36345	-0.462802	2.88594	0.0893561	0.922541	FALSE	GPR17	Pit_Normal_Male_female_PEmode	Not
-1.36268	0.732662	10.1974	0.00140635	0.067744	TRUE	LOC125181712	Pit_Normal_Male_female_PEmode	Down
-1.36076	-1.29763	0.900878	0.342546	1	FALSE	DYRK4	Pit_Normal_Male_female_PEmode	Not
-1.35976	-1.39402	1.31902	0.250769	1	FALSE	LOC125182531	Pit_Normal_Male_female_PEmode	Not
-1.35857	-1.76131	1.28598	0.256791	1	FALSE	LOC106038886	Pit_Normal_Male_female_PEmode	Not
-1.35773	6.82006	2.3827	0.122685	1	FALSE	PPP1R3A	Pit_Normal_Male_female_PEmode	Not
-1.35717	5.55165	2.39394	0.121806	1	FALSE	FSD2	Pit_Normal_Male_female_PEmode	Not
-1.35643	-1.29374	1.3197	0.250646	1	FALSE	LOC106047486	Pit_Normal_Male_female_PEmode	Not
-1.35451	7.83712	3.19759	0.0737467	0.860247	FALSE	SRL	Pit_Normal_Male_female_PEmode	Not
-1.35374	1.33309	14.7553	0.000122403	0.00995519	TRUE	LOC125183241	Pit_Normal_Male_female_PEmode	Down
-1.35159	-1.00283	3.52638	0.0603995	0.790536	FALSE	LOC106049933	Pit_Normal_Male_female_PEmode	Not
-1.3507	3.0721	3.1088	0.0778702	0.88191	FALSE	LOC125184290	Pit_Normal_Male_female_PEmode	Not
-1.35033	-2.07287	3.27176	0.0704819	0.846989	FALSE	LOC125184353	Pit_Normal_Male_female_PEmode	Not
-1.34911	6.34726	4.01212	0.0451743	0.692841	TRUE	SGCA	Pit_Normal_Male_female_PEmode	Down
-1.34268	-0.473984	5.15385	0.023195	0.494445	TRUE	LOC106033525	Pit_Normal_Male_female_PEmode	Down
-1.33916	-0.439408	5.80836	0.0159502	0.389299	TRUE	CHST1	Pit_Normal_Male_female_PEmode	Down
-1.33667	-0.676447	2.26791	0.132078	1	FALSE	LOC106032866	Pit_Normal_Male_female_PEmode	Not
-1.32983	3.57576	5.05599	0.024541	0.510469	TRUE	HOXB6	Pit_Normal_Male_female_PEmode	Down
-1.32847	-0.0029793	12.7444	0.000357071	0.0227335	TRUE	LOC125180809	Pit_Normal_Male_female_PEmode	Down
-1.32842	-0.253049	11.9759	0.000538928	0.0310612	TRUE	LOC125180812	Pit_Normal_Male_female_PEmode	Down
-1.32607	2.61393	4.31099	0.0378668	0.642562	TRUE	DAO	Pit_Normal_Male_female_PEmode	Down
-1.32606	1.15066	3.2409	0.0718211	0.849952	FALSE	LOC106029566	Pit_Normal_Male_female_PEmode	Not
-1.32536	1.07486	3.78866	0.0516008	0.734195	FALSE	LRRTM4	Pit_Normal_Male_female_PEmode	Not
-1.32246	4.14209	2.05661	0.151547	1	FALSE	POSTN	Pit_Normal_Male_female_PEmode	Not
-1.32034	-1.00453	3.86272	0.0493702	0.716174	TRUE	CFAP126	Pit_Normal_Male_female_PEmode	Down
-1.31687	6.71554	1.26733	0.260269	1	FALSE	MLIP	Pit_Normal_Male_female_PEmode	Not
-1.31297	0.743285	3.33597	0.0677806	0.832111	FALSE	LOC106040921	Pit_Normal_Male_female_PEmode	Not
-1.30902	1.45149	21.0281	4.52585e-06	0.000567494	TRUE	LOC106040271	Pit_Normal_Male_female_PEmode	Down
-1.30506	0.313308	2.82165	0.093001	0.931693	FALSE	RLBP1	Pit_Normal_Male_female_PEmode	Not
-1.30101	-1.558	4.05851	0.0439494	0.682088	TRUE	LOC106047603	Pit_Normal_Male_female_PEmode	Down
-1.30024	3.7901	2.52112	0.112331	0.988296	FALSE	LOC125181408	Pit_Normal_Male_female_PEmode	Not
-1.29596	-1.45615	1.64131	0.200145	1	FALSE	LOC106045158	Pit_Normal_Male_female_PEmode	Not
-1.29535	3.88872	63.6933	1.45375e-15	9.94969e-13	TRUE	LOC125181164	Pit_Normal_Male_female_PEmode	Down
-1.29331	-1.66698	1.6287	0.201882	1	FALSE	UPK1B	Pit_Normal_Male_female_PEmode	Not
-1.29236	1.83068	1.95938	0.16158	1	FALSE	VTN	Pit_Normal_Male_female_PEmode	Not
-1.29089	0.432791	3.95078	0.0468498	0.70378	TRUE	MLPH	Pit_Normal_Male_female_PEmode	Down
-1.28997	7.47519	1.91054	0.166903	1	FALSE	ABRA	Pit_Normal_Male_female_PEmode	Not
-1.2886	5.61704	2.17826	0.139973	1	FALSE	TRIM55	Pit_Normal_Male_female_PEmode	Not
-1.28802	-0.718983	5.07913	0.0242155	0.507353	TRUE	ANKFN1	Pit_Normal_Male_female_PEmode	Down
-1.28788	-1.28287	3.42204	0.0643314	0.813478	FALSE	LOC106029631	Pit_Normal_Male_female_PEmode	Not
-1.28574	-0.453797	13.1972	0.000280372	0.0188746	TRUE	LOC106036869	Pit_Normal_Male_female_PEmode	Down
-1.28521	7.68057	47.7703	4.7919e-12	1.71113e-09	TRUE	HINT1	Pit_Normal_Male_female_PEmode	Down
-1.28447	0.344833	1.554	0.212545	1	FALSE	TDRD5	Pit_Normal_Male_female_PEmode	Not
-1.28393	-0.209658	1.67746	0.195263	1	FALSE	LOC106042968	Pit_Normal_Male_female_PEmode	Not
-1.28351	1.57488	4.84623	0.0277066	0.547512	TRUE	LOC125179844	Pit_Normal_Male_female_PEmode	Down
-1.28201	3.78199	7.98926	0.00470555	0.164105	TRUE	CAPN6	Pit_Normal_Male_female_PEmode	Down
-1.28127	2.42138	1.10361	0.293476	1	FALSE	KLHL33	Pit_Normal_Male_female_PEmode	Not
-1.27779	-2.42615	0.860535	0.353589	1	FALSE	SLC6A7	Pit_Normal_Male_female_PEmode	Not
-1.27713	-0.0385146	19.0611	1.26597e-05	0.00142328	TRUE	LOC125182504	Pit_Normal_Male_female_PEmode	Down
-1.27497	4.15952	7.16254	0.00744418	0.229415	TRUE	LOC106040808	Pit_Normal_Male_female_PEmode	Down
-1.27204	1.51944	5.64138	0.0175414	0.413742	TRUE	LOC125182780	Pit_Normal_Male_female_PEmode	Down
-1.27184	-1.50993	4.92478	0.0264742	0.533889	TRUE	LOC125182677	Pit_Normal_Male_female_PEmode	Down
-1.27146	6.74555	1.96028	0.161483	1	FALSE	STAC3	Pit_Normal_Male_female_PEmode	Not
-1.27129	-1.44077	2.00434	0.15685	1	FALSE	LOC125181411	Pit_Normal_Male_female_PEmode	Not
-1.26936	-0.534189	4.99693	0.0253923	0.517772	TRUE	LOC106036974	Pit_Normal_Male_female_PEmode	Down
-1.26641	-0.187632	10.2179	0.00139082	0.0675378	TRUE	LOC125183180	Pit_Normal_Male_female_PEmode	Down
-1.26634	2.78049	7.28751	0.00694355	0.219727	TRUE	SYT12	Pit_Normal_Male_female_PEmode	Down
-1.2654	0.603006	6.66215	0.00984818	0.282808	TRUE	LOC125184062	Pit_Normal_Male_female_PEmode	Down
-1.26434	-0.686225	4.67767	0.0305571	0.578928	TRUE	CHADL	Pit_Normal_Male_female_PEmode	Down
-1.26377	4.53977	1.58575	0.207935	1	FALSE	TNNT2	Pit_Normal_Male_female_PEmode	Not
-1.26144	1.02395	4.15993	0.0413912	0.665894	TRUE	LOC106049925	Pit_Normal_Male_female_PEmode	Down
-1.26093	0.867616	1.23145	0.267125	1	FALSE	LOC106031701	Pit_Normal_Male_female_PEmode	Not
-1.26054	-1.73656	2.15114	0.142464	1	FALSE	LOC125184047	Pit_Normal_Male_female_PEmode	Not
-1.25951	2.29564	1.73357	0.187956	1	FALSE	ATP6V0D2	Pit_Normal_Male_female_PEmode	Not
-1.25908	0.565331	3.67963	0.0550811	0.759338	FALSE	LOC125184982	Pit_Normal_Male_female_PEmode	Not
-1.25828	4.14692	4.32763	0.0374984	0.63895	TRUE	TMEM132E	Pit_Normal_Male_female_PEmode	Down
-1.25315	-1.53693	4.05593	0.0440164	0.682088	TRUE	LOC125181689	Pit_Normal_Male_female_PEmode	Down
-1.25278	0.189867	6.05705	0.0138509	0.356114	TRUE	HOXB3	Pit_Normal_Male_female_PEmode	Down
-1.24974	5.12546	1.30833	0.252696	1	FALSE	FXYD6	Pit_Normal_Male_female_PEmode	Not
-1.23958	0.828067	7.64162	0.00570367	0.191369	TRUE	LOC125181894	Pit_Normal_Male_female_PEmode	Down
-1.23857	-1.37844	0.784633	0.375728	1	FALSE	LOC106042972	Pit_Normal_Male_female_PEmode	Not
-1.2321	0.0270026	0.581918	0.445562	1	FALSE	LOC106039180	Pit_Normal_Male_female_PEmode	Not
-1.23072	4.73717	2.44265	0.118076	1	FALSE	MYF6	Pit_Normal_Male_female_PEmode	Not
-1.22638	8.37174	1.74149	0.186951	1	FALSE	FABP3	Pit_Normal_Male_female_PEmode	Not
-1.22103	1.47451	2.35238	0.125092	1	FALSE	LOC106045371	Pit_Normal_Male_female_PEmode	Not
-1.22073	-0.727937	0.954332	0.328619	1	FALSE	LOC125183755	Pit_Normal_Male_female_PEmode	Not
-1.21697	-1.3881	3.21363	0.0730272	0.857683	FALSE	LOC106031483	Pit_Normal_Male_female_PEmode	Not
-1.21579	-0.762113	1.5748	0.209511	1	FALSE	LOC106032135	Pit_Normal_Male_female_PEmode	Not
-1.21136	1.28235	10.2139	0.00139385	0.0675378	TRUE	KIF12	Pit_Normal_Male_female_PEmode	Down
-1.21085	0.107731	1.55293	0.212704	1	FALSE	LOC125184877	Pit_Normal_Male_female_PEmode	Not
-1.21049	1.65204	1.80375	0.17926	1	FALSE	LOC106029972	Pit_Normal_Male_female_PEmode	Not
-1.20545	1.80918	6.67053	0.00980199	0.282349	TRUE	GCGR	Pit_Normal_Male_female_PEmode	Down
-1.20422	-1.47186	0.904127	0.341678	1	FALSE	LOC106031963	Pit_Normal_Male_female_PEmode	Not
-1.20322	-0.408533	1.57591	0.20935	1	FALSE	LOC106049005	Pit_Normal_Male_female_PEmode	Not
-1.20259	-1.98268	2.55215	0.110145	0.987574	FALSE	LOC106035367	Pit_Normal_Male_female_PEmode	Not
-1.20234	-1.24047	0.389069	0.532789	1	FALSE	LOC106039526	Pit_Normal_Male_female_PEmode	Not
-1.19687	-0.97392	3.66073	0.0557091	0.763425	FALSE	LOC106032656	Pit_Normal_Male_female_PEmode	Not
-1.19492	2.12536	8.53977	0.0034747	0.133043	TRUE	LOC125180867	Pit_Normal_Male_female_PEmode	Down
-1.19361	3.34266	8.85981	0.00291518	0.117653	TRUE	IL4I1	Pit_Normal_Male_female_PEmode	Down
-1.19269	-0.755342	6.1045	0.0134838	0.351849	TRUE	LOC106041195	Pit_Normal_Male_female_PEmode	Down
-1.19115	-0.996481	0.659309	0.416804	1	FALSE	APOB	Pit_Normal_Male_female_PEmode	Not
-1.18732	6.70803	3.75965	0.0525037	0.739645	FALSE	EDA2R	Pit_Normal_Male_female_PEmode	Not
-1.18389	-1.97734	2.54708	0.110498	0.987686	FALSE	LOC106045594	Pit_Normal_Male_female_PEmode	Not
-1.17993	2.04673	3.02568	0.0819558	0.900412	FALSE	LOC125185016	Pit_Normal_Male_female_PEmode	Not
-1.17831	-1.71067	3.26715	0.0706803	0.847144	FALSE	LOC106032302	Pit_Normal_Male_female_PEmode	Not
-1.17708	-2.10463	1.71262	0.190646	1	FALSE	SLC30A3	Pit_Normal_Male_female_PEmode	Not
-1.17681	-0.248607	2.83934	0.0919822	0.930999	FALSE	NCAN	Pit_Normal_Male_female_PEmode	Not
-1.17678	0.0977006	2.36442	0.12413	1	FALSE	LOC106049844	Pit_Normal_Male_female_PEmode	Not
-1.17409	-2.19051	0.394155	0.530123	1	FALSE	LOC106045459	Pit_Normal_Male_female_PEmode	Not
-1.17361	1.7382	1.24701	0.264125	1	FALSE	SPTLC3	Pit_Normal_Male_female_PEmode	Not
-1.17154	0.956623	3.7384	0.0531754	0.744003	FALSE	GRHL2	Pit_Normal_Male_female_PEmode	Not
-1.1692	5.78121	3.9049	0.0481454	0.711825	TRUE	LOC125184524	Pit_Normal_Male_female_PEmode	Down
-1.16721	3.7493	5.05318	0.0245808	0.510469	TRUE	LOC106029371	Pit_Normal_Male_female_PEmode	Down
-1.16194	6.48213	1.80206	0.179464	1	FALSE	LRRC20	Pit_Normal_Male_female_PEmode	Not
-1.15997	3.60019	17.7588	2.50757e-05	0.00246643	TRUE	NPPC	Pit_Normal_Male_female_PEmode	Down
-1.15981	-2.20769	0.611367	0.434274	1	FALSE	LOC106041645	Pit_Normal_Male_female_PEmode	Not
-1.15751	4.61326	3.00992	0.0827566	0.901898	FALSE	LOC106049255	Pit_Normal_Male_female_PEmode	Not
-1.15684	-0.714691	3.66125	0.0556917	0.763425	FALSE	LOC106044775	Pit_Normal_Male_female_PEmode	Not
-1.15463	0.502062	1.24686	0.264153	1	FALSE	LOC106041233	Pit_Normal_Male_female_PEmode	Not
-1.15449	-1.30096	2.93481	0.0866888	0.912789	FALSE	LOC106031991	Pit_Normal_Male_female_PEmode	Not
-1.15415	0.50088	4.33831	0.0372638	0.636672	TRUE	TBXT	Pit_Normal_Male_female_PEmode	Down
-1.15301	-1.42454	1.87479	0.170928	1	FALSE	TTLL2	Pit_Normal_Male_female_PEmode	Not
-1.15226	2.40494	2.17492	0.140277	1	FALSE	LOC106046264	Pit_Normal_Male_female_PEmode	Not
-1.15145	1.17242	1.10075	0.294102	1	FALSE	LOC125179966	Pit_Normal_Male_female_PEmode	Not
-1.14848	-0.63173	3.99174	0.0457239	0.699312	TRUE	LRRC26	Pit_Normal_Male_female_PEmode	Down
-1.14848	-0.104457	6.49439	0.0108215	0.302341	TRUE	LOC125184185	Pit_Normal_Male_female_PEmode	Down
-1.14795	-1.22502	1.96818	0.160641	1	FALSE	LOC125182048	Pit_Normal_Male_female_PEmode	Not
-1.14726	0.447815	3.92949	0.0474463	0.707217	TRUE	FBXW10B	Pit_Normal_Male_female_PEmode	Down
-1.14677	-0.571958	8.24121	0.00409497	0.148814	TRUE	LOC106032062	Pit_Normal_Male_female_PEmode	Down
-1.14465	-0.511941	1.33839	0.247317	1	FALSE	LOC106032402	Pit_Normal_Male_female_PEmode	Not
-1.14419	0.17159	0.501378	0.478895	1	FALSE	LOC106030657	Pit_Normal_Male_female_PEmode	Not
-1.14294	-1.51556	4.23065	0.0397003	0.655695	TRUE	LOC125181751	Pit_Normal_Male_female_PEmode	Down
-1.14122	4.04823	1.82349	0.176898	1	FALSE	LOC106045865	Pit_Normal_Male_female_PEmode	Not
-1.14044	-1.42993	2.06587	0.150629	1	FALSE	LOC125183320	Pit_Normal_Male_female_PEmode	Not
-1.14036	-1.51085	1.63371	0.20119	1	FALSE	LOC125180368	Pit_Normal_Male_female_PEmode	Not
-1.13904	-0.515689	2.24972	0.133638	1	FALSE	LOC106036355	Pit_Normal_Male_female_PEmode	Not
-1.13803	2.5487	3.76501	0.0523355	0.738542	FALSE	LOC106046071	Pit_Normal_Male_female_PEmode	Not
-1.13461	8.591	3.42265	0.0643076	0.813478	FALSE	TNXB	Pit_Normal_Male_female_PEmode	Not
-1.13394	-0.872131	4.03297	0.0446193	0.687539	TRUE	APOA4	Pit_Normal_Male_female_PEmode	Down
-1.13238	5.1938	3.06138	0.0801733	0.891623	FALSE	CA9	Pit_Normal_Male_female_PEmode	Not
-1.13035	-1.85263	0.601915	0.437848	1	FALSE	LOC106040617	Pit_Normal_Male_female_PEmode	Not
-1.12936	1.95347	2.6716	0.102153	0.968518	FALSE	LOC106033478	Pit_Normal_Male_female_PEmode	Not
-1.12837	4.75164	7.55255	0.00599253	0.197054	TRUE	LOC106042084	Pit_Normal_Male_female_PEmode	Down
-1.12787	-0.569375	6.49252	0.0108329	0.302341	TRUE	LOC106043153	Pit_Normal_Male_female_PEmode	Down
-1.12741	0.778105	1.16834	0.279743	1	FALSE	TMPRSS13	Pit_Normal_Male_female_PEmode	Not
-1.12672	3.27878	3.01814	0.0823377	0.901652	FALSE	LOC106033328	Pit_Normal_Male_female_PEmode	Not
-1.12353	-0.914283	2.14466	0.143067	1	FALSE	LOC125182612	Pit_Normal_Male_female_PEmode	Not
-1.12221	-2.21317	1.33624	0.247699	1	FALSE	LOC106037429	Pit_Normal_Male_female_PEmode	Not
-1.12217	0.9547	6.74612	0.00939519	0.274542	TRUE	PRAG1	Pit_Normal_Male_female_PEmode	Down
-1.12171	0.103107	5.28042	0.0215665	0.472966	TRUE	LOC106045713	Pit_Normal_Male_female_PEmode	Down
-1.11984	0.617796	3.56876	0.0588763	0.778039	FALSE	LOC106041548	Pit_Normal_Male_female_PEmode	Not
-1.11806	-0.907967	2.4699	0.116045	1	FALSE	LOC125184935	Pit_Normal_Male_female_PEmode	Not
-1.11545	-0.398138	2.99277	0.0836371	0.905618	FALSE	CUNH22orf15	Pit_Normal_Male_female_PEmode	Not
-1.11418	1.71397	5.93591	0.0148354	0.371701	TRUE	LOC125182510	Pit_Normal_Male_female_PEmode	Down
-1.11333	-0.325713	3.62724	0.0568411	0.769799	FALSE	LOC125181927	Pit_Normal_Male_female_PEmode	Not
-1.11254	1.12369	7.10663	0.00767993	0.233956	TRUE	DMRT2	Pit_Normal_Male_female_PEmode	Down
-1.11234	-1.08756	2.96322	0.0851782	0.907352	FALSE	LOC106036191	Pit_Normal_Male_female_PEmode	Not
-1.11181	-1.17342	4.84464	0.0277323	0.547512	TRUE	LOC125181695	Pit_Normal_Male_female_PEmode	Down
-1.11148	6.09994	1.16332	0.280779	1	FALSE	ITGB1BP2	Pit_Normal_Male_female_PEmode	Not
-1.11118	-1.09651	6.74016	0.00942663	0.274542	TRUE	LOC125180465	Pit_Normal_Male_female_PEmode	Down
-1.11012	-1.08223	4.45272	0.0348457	0.616119	TRUE	CCNO	Pit_Normal_Male_female_PEmode	Down
-1.10956	-1.29031	1.82432	0.1768	1	FALSE	LOC125182274	Pit_Normal_Male_female_PEmode	Not
-1.10835	4.26916	1.5712	0.210033	1	FALSE	HABP2	Pit_Normal_Male_female_PEmode	Not
-1.10673	-0.247747	4.07958	0.0434045	0.681436	TRUE	LOC106032211	Pit_Normal_Male_female_PEmode	Down
-1.10624	11.0269	2.4686	0.116141	1	FALSE	ACTN2	Pit_Normal_Male_female_PEmode	Not
-1.10594	3.68581	5.29313	0.0214098	0.470785	TRUE	LOC106049428	Pit_Normal_Male_female_PEmode	Down
-1.10373	3.47755	2.25773	0.132949	1	FALSE	CSF3R	Pit_Normal_Male_female_PEmode	Not
-1.10249	1.73214	1.83375	0.175685	1	FALSE	LOC106047016	Pit_Normal_Male_female_PEmode	Not
-1.10168	3.82174	3.35907	0.0668356	0.83008	FALSE	AGTR2	Pit_Normal_Male_female_PEmode	Not
-1.1004	0.111715	2.46727	0.116239	1	FALSE	LOC106036403	Pit_Normal_Male_female_PEmode	Not
-1.09742	1.31036	4.59134	0.0321339	0.591076	TRUE	RASL11A	Pit_Normal_Male_female_PEmode	Down
-1.09628	2.77139	1.49714	0.221112	1	FALSE	LOC106032855	Pit_Normal_Male_female_PEmode	Not
-1.0958	0.337063	4.77796	0.0288262	0.559032	TRUE	LOC125180135	Pit_Normal_Male_female_PEmode	Down
-1.09469	-0.16752	2.85297	0.0912054	0.929367	FALSE	LOC106043301	Pit_Normal_Male_female_PEmode	Not
-1.09367	3.58602	3.25135	0.0713648	0.848219	FALSE	MYO1A	Pit_Normal_Male_female_PEmode	Not
-1.09261	-1.21662	1.52833	0.216363	1	FALSE	LOC125181334	Pit_Normal_Male_female_PEmode	Not
-1.09033	-0.329092	2.55944	0.109637	0.985034	FALSE	TBR1	Pit_Normal_Male_female_PEmode	Not
-1.0898	-1.46772	1.70985	0.191005	1	FALSE	LOC106041848	Pit_Normal_Male_female_PEmode	Not
-1.08702	0.206049	1.3845	0.239336	1	FALSE	LOC106032502	Pit_Normal_Male_female_PEmode	Not
-1.08495	-0.352475	5.48564	0.0191733	0.440645	TRUE	LOC125181124	Pit_Normal_Male_female_PEmode	Down
-1.08257	-1.995	0.550674	0.458042	1	FALSE	PROK2	Pit_Normal_Male_female_PEmode	Not
-1.08051	0.928316	7.45669	0.0063201	0.204358	TRUE	LOC125183403	Pit_Normal_Male_female_PEmode	Down
-1.07858	0.0654613	1.88029	0.170302	1	FALSE	CRTAC1	Pit_Normal_Male_female_PEmode	Not
-1.07664	-1.25011	3.25884	0.0710392	0.847144	FALSE	LOC106043979	Pit_Normal_Male_female_PEmode	Not
-1.07561	2.87579	4.02558	0.0448151	0.688962	TRUE	LOC106045650	Pit_Normal_Male_female_PEmode	Down
-1.07512	0.593066	2.99006	0.0837769	0.906487	FALSE	DIO3	Pit_Normal_Male_female_PEmode	Not
-1.07074	-0.939651	2.2314	0.135231	1	FALSE	TM4SF19	Pit_Normal_Male_female_PEmode	Not
-1.07001	-0.40367	4.15149	0.0415978	0.665989	TRUE	LOC106047158	Pit_Normal_Male_female_PEmode	Down
-1.06941	3.54243	3.36544	0.0665778	0.829118	FALSE	APOLD1	Pit_Normal_Male_female_PEmode	Not
-1.06895	5.54147	53.926	2.08183e-13	9.24219e-11	TRUE	LOC125181310	Pit_Normal_Male_female_PEmode	Down
-1.065	-0.262752	3.84029	0.0500348	0.718493	FALSE	LOC125181114	Pit_Normal_Male_female_PEmode	Not
-1.065	1.71913	2.42274	0.119586	1	FALSE	RBP1	Pit_Normal_Male_female_PEmode	Not
-1.06378	5.87103	45.8661	1.26616e-11	4.1596e-09	TRUE	LOC125179664	Pit_Normal_Male_female_PEmode	Down
-1.06318	2.75689	8.97471	0.00273742	0.113548	TRUE	LOC125183857	Pit_Normal_Male_female_PEmode	Down
-1.06317	2.07155	3.22842	0.0723706	0.853978	FALSE	EVPL	Pit_Normal_Male_female_PEmode	Not
-1.05973	3.72871	7.7527	0.00536323	0.18167	TRUE	CRYM	Pit_Normal_Male_female_PEmode	Down
-1.05902	-1.57595	0.629102	0.427685	1	FALSE	PNOC	Pit_Normal_Male_female_PEmode	Not
-1.05688	-0.333082	9.55936	0.00198932	0.0883151	TRUE	LOC125181107	Pit_Normal_Male_female_PEmode	Down
-1.05311	-2.19963	0.658896	0.41695	1	FALSE	CALN1	Pit_Normal_Male_female_PEmode	Not
-1.05169	-0.975989	0.664647	0.414924	1	FALSE	LOC125181121	Pit_Normal_Male_female_PEmode	Not
-1.05133	-1.33361	2.44471	0.117921	1	FALSE	LOC106044585	Pit_Normal_Male_female_PEmode	Not
-1.05085	1.87645	2.31196	0.128382	1	FALSE	CIDEC	Pit_Normal_Male_female_PEmode	Not
-1.0507	-2.49062	0.500006	0.479497	1	FALSE	LOC106033760	Pit_Normal_Male_female_PEmode	Not
-1.04918	-2.19053	1.84456	0.174418	1	FALSE	LOC106042610	Pit_Normal_Male_female_PEmode	Not
-1.04895	-0.00321368	4.49161	0.0340615	0.608885	TRUE	LOC106038214	Pit_Normal_Male_female_PEmode	Down
-1.04765	3.64189	4.59903	0.03199	0.589089	TRUE	LOC106046900	Pit_Normal_Male_female_PEmode	Down
-1.0455	5.38757	1.4146	0.234294	1	FALSE	EGFL6	Pit_Normal_Male_female_PEmode	Not
-1.04506	-0.977002	1.65063	0.198873	1	FALSE	APOA2	Pit_Normal_Male_female_PEmode	Not
-1.04479	-0.789093	2.28079	0.130985	1	FALSE	B3GNT7	Pit_Normal_Male_female_PEmode	Not
-1.04094	5.36145	1.82073	0.177227	1	FALSE	LOC106039769	Pit_Normal_Male_female_PEmode	Not
-1.04089	0.999107	1.31127	0.252165	1	FALSE	VWA3B	Pit_Normal_Male_female_PEmode	Not
-1.0407	0.85454	14.5481	0.000136628	0.0109476	TRUE	LOC125180170	Pit_Normal_Male_female_PEmode	Down
-1.03931	-1.7281	1.264	0.260895	1	FALSE	LOC106032688	Pit_Normal_Male_female_PEmode	Not
-1.03282	0.0242814	1.20161	0.272999	1	FALSE	UTS2R	Pit_Normal_Male_female_PEmode	Not
-1.02987	-0.135144	1.08206	0.298238	1	FALSE	LOC106036779	Pit_Normal_Male_female_PEmode	Not
-1.02902	0.0141916	1.66701	0.19666	1	FALSE	MYO1H	Pit_Normal_Male_female_PEmode	Not
-1.02786	-1.60464	2.06773	0.150445	1	FALSE	LOC106043953	Pit_Normal_Male_female_PEmode	Not
-1.02732	4.70075	1.84216	0.174698	1	FALSE	KLHL34	Pit_Normal_Male_female_PEmode	Not
-1.02273	0.313397	3.85811	0.0495062	0.716174	TRUE	LOC125184250	Pit_Normal_Male_female_PEmode	Down
-1.02261	-0.0311712	3.94193	0.0470967	0.705197	TRUE	LOC125184683	Pit_Normal_Male_female_PEmode	Down
-1.02208	4.40568	3.46098	0.0628332	0.807588	FALSE	LOC106045569	Pit_Normal_Male_female_PEmode	Not
-1.02184	-1.63888	3.58808	0.0581954	0.776415	FALSE	LOC106041637	Pit_Normal_Male_female_PEmode	Not
-1.02021	5.50138	1.69398	0.193077	1	FALSE	LOC106030923	Pit_Normal_Male_female_PEmode	Not
-1.01469	-0.0574162	1.15136	0.283265	1	FALSE	SLC13A2	Pit_Normal_Male_female_PEmode	Not
-1.01329	2.21311	1.86688	0.171832	1	FALSE	KCNV1	Pit_Normal_Male_female_PEmode	Not
-1.01076	-0.927232	1.42008	0.23339	1	FALSE	APELA	Pit_Normal_Male_female_PEmode	Not
-1.00966	3.30889	3.09009	0.0787707	0.88744	FALSE	LOC106036216	Pit_Normal_Male_female_PEmode	Not
-1.00879	4.51576	1.86854	0.171642	1	FALSE	CHRND	Pit_Normal_Male_female_PEmode	Not
-1.00878	1.22398	25.8168	3.75406e-07	5.81737e-05	TRUE	LOC125181386	Pit_Normal_Male_female_PEmode	Down
-1.00823	1.49596	0.942921	0.331528	1	FALSE	OMD	Pit_Normal_Male_female_PEmode	Not
-1.00821	3.4108	2.34162	0.125959	1	FALSE	CCNB1	Pit_Normal_Male_female_PEmode	Not
-1.00784	-1.85915	0.764046	0.382065	1	FALSE	XPNPEP2	Pit_Normal_Male_female_PEmode	Not
-1.00654	-0.746317	2.43831	0.118403	1	FALSE	GPR141	Pit_Normal_Male_female_PEmode	Not
-1.0056	-0.307432	6.9205	0.00852131	0.254956	TRUE	LOC106033313	Pit_Normal_Male_female_PEmode	Down
-1.00525	0.600424	1.55047	0.213066	1	FALSE	TMPRSS3	Pit_Normal_Male_female_PEmode	Not
-1.00508	11.9172	1.41091	0.234905	1	FALSE	POMC	Pit_Normal_Male_female_PEmode	Not
-1.00428	4.24439	14.5356	0.000137537	0.0109669	TRUE	LOC106049850	Pit_Normal_Male_female_PEmode	Down
-1.00402	1.16332	1.42515	0.232558	1	FALSE	BCAS1	Pit_Normal_Male_female_PEmode	Not
-0.998673	5.65597	0.857663	0.354393	1	FALSE	IGFN1	Pit_Normal_Male_female_PEmode	Not
-0.998037	-2.244	1.98169	0.159213	1	FALSE	LOC106047807	Pit_Normal_Male_female_PEmode	Not
-0.997787	-1.28773	1.89706	0.168408	1	FALSE	LOC106029611	Pit_Normal_Male_female_PEmode	Not
-0.991692	7.77116	3.8857	0.048699	0.714277	FALSE	ASL	Pit_Normal_Male_female_PEmode	Not
-0.991357	-1.52653	2.59505	0.107198	0.980698	FALSE	FEZF2	Pit_Normal_Male_female_PEmode	Not
-0.98995	-1.54142	1.22935	0.267533	1	FALSE	LOC106046905	Pit_Normal_Male_female_PEmode	Not
-0.987038	-1.43799	2.23951	0.134524	1	FALSE	LOC125180779	Pit_Normal_Male_female_PEmode	Not
-0.986754	1.37885	2.23277	0.135112	1	FALSE	LOC125180617	Pit_Normal_Male_female_PEmode	Not
-0.98597	-0.869731	4.49956	0.0339037	0.608635	FALSE	LOC125183996	Pit_Normal_Male_female_PEmode	Not
-0.982725	1.05218	0.882279	0.347578	1	FALSE	STK32B	Pit_Normal_Male_female_PEmode	Not
-0.982656	0.750645	1.52917	0.216237	1	FALSE	FAM228B	Pit_Normal_Male_female_PEmode	Not
-0.982537	0.0295854	1.5125	0.218758	1	FALSE	FAM83B	Pit_Normal_Male_female_PEmode	Not
-0.982381	6.00143	50.8707	9.86532e-13	3.6829e-10	FALSE	LOC125181363	Pit_Normal_Male_female_PEmode	Not
-0.981912	-1.28455	3.95464	0.0467424	0.70378	FALSE	OTOP1	Pit_Normal_Male_female_PEmode	Not
-0.981703	-0.618072	0.88424	0.347043	1	FALSE	LOC106041008	Pit_Normal_Male_female_PEmode	Not
-0.979685	9.03378	2.86659	0.090436	0.92497	FALSE	CPT1B	Pit_Normal_Male_female_PEmode	Not
-0.975704	-1.32697	2.3922	0.121942	1	FALSE	TEX55	Pit_Normal_Male_female_PEmode	Not
-0.975537	2.90142	1.72386	0.189196	1	FALSE	ACSBG1	Pit_Normal_Male_female_PEmode	Not
-0.974403	1.89003	5.41178	0.0200014	0.453162	FALSE	LACTBL1	Pit_Normal_Male_female_PEmode	Not
-0.972941	6.44209	13.5966	0.00022659	0.0159059	FALSE	LOC106049869	Pit_Normal_Male_female_PEmode	Not
-0.972667	4.74551	1.91753	0.16613	1	FALSE	MYO1G	Pit_Normal_Male_female_PEmode	Not
-0.970413	-0.0811442	2.96598	0.0850327	0.906978	FALSE	LOC125180358	Pit_Normal_Male_female_PEmode	Not
-0.970023	0.232215	0.676906	0.410654	1	FALSE	LAD1	Pit_Normal_Male_female_PEmode	Not
-0.969596	3.72632	14.479	0.00014173	0.0111391	FALSE	LOC125181530	Pit_Normal_Male_female_PEmode	Not
-0.967727	3.46124	2.86863	0.0903215	0.92497	FALSE	LOC125180582	Pit_Normal_Male_female_PEmode	Not
-0.966843	4.599	1.29736	0.254695	1	FALSE	ASB11	Pit_Normal_Male_female_PEmode	Not
-0.96615	-1.21251	1.53809	0.214903	1	FALSE	SHISA3	Pit_Normal_Male_female_PEmode	Not
-0.965232	-0.949867	1.50291	0.220225	1	FALSE	LOC106030738	Pit_Normal_Male_female_PEmode	Not
-0.965127	-0.58191	1.10168	0.293899	1	FALSE	LOC106039008	Pit_Normal_Male_female_PEmode	Not
-0.962721	-1.34967	2.0545	0.151758	1	FALSE	LOC106047954	Pit_Normal_Male_female_PEmode	Not
-0.960192	-0.0527454	5.10218	0.0238957	0.505162	FALSE	LOC106037937	Pit_Normal_Male_female_PEmode	Not
-0.960175	0.889391	2.02205	0.155029	1	FALSE	LOC106043254	Pit_Normal_Male_female_PEmode	Not
-0.95943	5.32304	4.74044	0.0294615	0.564723	FALSE	LOC106045149	Pit_Normal_Male_female_PEmode	Not
-0.959404	-1.13627	0.899074	0.34303	1	FALSE	LOC106049141	Pit_Normal_Male_female_PEmode	Not
-0.958757	0.444446	3.40354	0.0650565	0.818317	FALSE	CPS1	Pit_Normal_Male_female_PEmode	Not
-0.958678	3.84112	3.42684	0.0641446	0.812993	FALSE	LOC106038377	Pit_Normal_Male_female_PEmode	Not
-0.958221	5.44498	2.52135	0.112314	0.988296	FALSE	PPDPFL	Pit_Normal_Male_female_PEmode	Not
-0.958208	-0.242739	1.32876	0.249026	1	FALSE	LOC125182380	Pit_Normal_Male_female_PEmode	Not
-0.958044	6.82505	8.78195	0.00304226	0.12134	FALSE	KITLG	Pit_Normal_Male_female_PEmode	Not
-0.957567	-0.386694	4.36594	0.0366642	0.633944	FALSE	FBXL13	Pit_Normal_Male_female_PEmode	Not
-0.95654	3.61559	2.96789	0.0849326	0.906978	FALSE	LOC125179735	Pit_Normal_Male_female_PEmode	Not
-0.956455	3.43179	22.7197	1.87435e-06	0.000260917	FALSE	LOC125181354	Pit_Normal_Male_female_PEmode	Not
-0.956084	-0.950737	1.95486	0.162064	1	FALSE	HAL	Pit_Normal_Male_female_PEmode	Not
-0.954238	4.53759	1.54866	0.213333	1	FALSE	BEST3	Pit_Normal_Male_female_PEmode	Not
-0.953171	-1.15942	0.982939	0.321474	1	FALSE	APOC3	Pit_Normal_Male_female_PEmode	Not
-0.952053	5.94047	8.03336	0.00459236	0.161529	FALSE	ANKZF1	Pit_Normal_Male_female_PEmode	Not
-0.951368	4.48909	11.3425	0.00075755	0.0413406	FALSE	LOC106034162	Pit_Normal_Male_female_PEmode	Not
-0.950091	-1.27754	1.51907	0.21776	1	FALSE	ATP6V1B1	Pit_Normal_Male_female_PEmode	Not
-0.946884	0.0944298	3.68033	0.0550579	0.759338	FALSE	CHRM4	Pit_Normal_Male_female_PEmode	Not
-0.946598	1.39749	5.05736	0.0245215	0.510469	FALSE	NRTN	Pit_Normal_Male_female_PEmode	Not
-0.94586	2.17596	9.49738	0.00205766	0.0904304	FALSE	PHETA1	Pit_Normal_Male_female_PEmode	Not
-0.945439	-1.49229	0.266531	0.605668	1	FALSE	LOC106030304	Pit_Normal_Male_female_PEmode	Not
-0.945143	1.21829	1.01895	0.312769	1	FALSE	LOC106035813	Pit_Normal_Male_female_PEmode	Not
-0.944983	2.09093	17.8869	2.34432e-05	0.00233381	FALSE	LOC125179980	Pit_Normal_Male_female_PEmode	Not
-0.942732	1.47928	2.96387	0.0851438	0.907352	FALSE	LOC106049689	Pit_Normal_Male_female_PEmode	Not
-0.941778	-0.976373	0.450606	0.502047	1	FALSE	LOC125180277	Pit_Normal_Male_female_PEmode	Not
-0.941434	0.0145811	3.51152	0.0609435	0.793231	FALSE	TCTE1	Pit_Normal_Male_female_PEmode	Not
-0.941418	-0.108974	4.60816	0.0318202	0.589089	FALSE	LOC125179746	Pit_Normal_Male_female_PEmode	Not
-0.937972	6.01289	1.24286	0.264921	1	FALSE	MYOZ3	Pit_Normal_Male_female_PEmode	Not
-0.937521	2.49145	2.99303	0.0836238	0.905618	FALSE	LOC106043975	Pit_Normal_Male_female_PEmode	Not
-0.936917	1.41778	4.60945	0.0317963	0.589089	FALSE	LOC125184981	Pit_Normal_Male_female_PEmode	Not
-0.936297	-1.6597	1.713	0.190596	1	FALSE	LOC106041093	Pit_Normal_Male_female_PEmode	Not
-0.935658	0.683625	0.806063	0.369287	1	FALSE	SPIC	Pit_Normal_Male_female_PEmode	Not
-0.934623	3.92471	1.03968	0.307895	1	FALSE	LOC125181880	Pit_Normal_Male_female_PEmode	Not
-0.934206	-1.62379	2.85565	0.0910535	0.928972	FALSE	FAM183A	Pit_Normal_Male_female_PEmode	Not
-0.933493	-0.716202	3.64579	0.0562112	0.766645	FALSE	GPR83	Pit_Normal_Male_female_PEmode	Not
-0.932294	3.70541	0.792751	0.373269	1	FALSE	COL22A1	Pit_Normal_Male_female_PEmode	Not
-0.931654	0.0917136	2.07857	0.14938	1	FALSE	LOC125181725	Pit_Normal_Male_female_PEmode	Not
-0.931299	2.00617	0.634493	0.425712	1	FALSE	MYOG	Pit_Normal_Male_female_PEmode	Not
-0.930341	-1.45739	2.26168	0.13261	1	FALSE	LOC106045614	Pit_Normal_Male_female_PEmode	Not
-0.930058	2.44809	7.06018	0.00788161	0.238862	FALSE	LOC125181792	Pit_Normal_Male_female_PEmode	Not
-0.930015	-0.0198326	3.50145	0.0613151	0.794368	FALSE	LOC106029777	Pit_Normal_Male_female_PEmode	Not
-0.928524	0.499926	2.36487	0.124094	1	FALSE	GALNTL6	Pit_Normal_Male_female_PEmode	Not
-0.928077	0.515936	1.46114	0.226749	1	FALSE	COLQ	Pit_Normal_Male_female_PEmode	Not
-0.928019	-0.938568	2.27707	0.131299	1	FALSE	SERTM1	Pit_Normal_Male_female_PEmode	Not
-0.927598	0.421189	1.05352	0.304698	1	FALSE	VIT	Pit_Normal_Male_female_PEmode	Not
-0.926615	1.44075	1.52968	0.216161	1	FALSE	GRIK2	Pit_Normal_Male_female_PEmode	Not
-0.926274	-0.111222	3.15759	0.0755746	0.869699	FALSE	TMPRSS15	Pit_Normal_Male_female_PEmode	Not
-0.926237	4.11346	1.90569	0.167443	1	FALSE	NDUFA4L2	Pit_Normal_Male_female_PEmode	Not
-0.926045	-0.494177	6.88306	0.00870167	0.259671	FALSE	LOC106047523	Pit_Normal_Male_female_PEmode	Not
-0.924888	-0.0326468	3.18889	0.0741403	0.861874	FALSE	GPR179	Pit_Normal_Male_female_PEmode	Not
-0.924424	0.506281	2.07961	0.149279	1	FALSE	SLC30A2	Pit_Normal_Male_female_PEmode	Not
-0.921925	-0.870994	1.74365	0.186677	1	FALSE	PPEF2	Pit_Normal_Male_female_PEmode	Not
-0.921507	4.28247	38.9361	4.37902e-10	1.21915e-07	FALSE	LOC125181653	Pit_Normal_Male_female_PEmode	Not
-0.921122	1.6254	1.79669	0.180113	1	FALSE	LOC125183524	Pit_Normal_Male_female_PEmode	Not
-0.919421	3.63797	9.52175	0.0020305	0.0899004	FALSE	LOC106049815	Pit_Normal_Male_female_PEmode	Not
-0.917616	-1.25245	2.69151	0.100884	0.964564	FALSE	LOC106039428	Pit_Normal_Male_female_PEmode	Not
-0.917225	4.28963	1.92274	0.165555	1	FALSE	LOC106048763	Pit_Normal_Male_female_PEmode	Not
-0.91675	3.34186	3.79505	0.0514044	0.732323	FALSE	CHODL	Pit_Normal_Male_female_PEmode	Not
-0.916075	2.33054	0.781614	0.376648	1	FALSE	LOC106037772	Pit_Normal_Male_female_PEmode	Not
-0.915805	1.97459	3.57439	0.0586771	0.778039	FALSE	SLC26A4	Pit_Normal_Male_female_PEmode	Not
-0.914244	1.05475	2.30457	0.128994	1	FALSE	KCNA10	Pit_Normal_Male_female_PEmode	Not
-0.914131	-1.09812	3.87337	0.0490579	0.716174	FALSE	SMIM44	Pit_Normal_Male_female_PEmode	Not
-0.913476	-1.44339	0.672002	0.412355	1	FALSE	LOC106034007	Pit_Normal_Male_female_PEmode	Not
-0.912726	0.337253	5.39288	0.0202191	0.454957	FALSE	LOC125184537	Pit_Normal_Male_female_PEmode	Not
-0.91205	1.64475	2.5128	0.112925	0.989986	FALSE	LOC106046723	Pit_Normal_Male_female_PEmode	Not
-0.911876	-0.730605	0.986306	0.320647	1	FALSE	LOC125184291	Pit_Normal_Male_female_PEmode	Not
-0.911762	2.50905	1.60028	0.205864	1	FALSE	DDO	Pit_Normal_Male_female_PEmode	Not
-0.910681	-0.13863	0.224313	0.635773	1	FALSE	LOC125184298	Pit_Normal_Male_female_PEmode	Not
-0.910154	0.422015	5.17319	0.0229381	0.491881	FALSE	LOC106042692	Pit_Normal_Male_female_PEmode	Not
-0.910054	1.44936	2.80539	0.0939479	0.934162	FALSE	SLC16A5	Pit_Normal_Male_female_PEmode	Not
-0.908803	3.47829	0.826648	0.363243	1	FALSE	COL11A1	Pit_Normal_Male_female_PEmode	Not
-0.907655	0.142647	3.26139	0.0709292	0.847144	FALSE	XRRA1	Pit_Normal_Male_female_PEmode	Not
-0.906738	1.1139	2.4562	0.117062	1	FALSE	GJD4	Pit_Normal_Male_female_PEmode	Not
-0.906181	1.2031	1.38235	0.239702	1	FALSE	SLC7A11	Pit_Normal_Male_female_PEmode	Not
-0.905938	-1.48265	1.32934	0.248923	1	FALSE	LOC106047045	Pit_Normal_Male_female_PEmode	Not
-0.905728	-0.422689	0.644401	0.422122	1	FALSE	LOC125182791	Pit_Normal_Male_female_PEmode	Not
-0.905063	-0.982738	1.97837	0.159562	1	FALSE	LOC125181194	Pit_Normal_Male_female_PEmode	Not
-0.904005	1.33966	4.63763	0.0312782	0.585305	FALSE	LOC125181736	Pit_Normal_Male_female_PEmode	Not
-0.903982	-0.901143	2.25694	0.133017	1	FALSE	LOC125182834	Pit_Normal_Male_female_PEmode	Not
-0.902606	0.505662	4.88502	0.0270908	0.540365	FALSE	KCNE3	Pit_Normal_Male_female_PEmode	Not
-0.902299	3.95331	3.84251	0.0499686	0.718493	FALSE	LOC125183382	Pit_Normal_Male_female_PEmode	Not
-0.90217	2.29326	6.05066	0.0139011	0.35678	FALSE	LOC125181335	Pit_Normal_Male_female_PEmode	Not
-0.902137	5.47697	3.76596	0.0523058	0.738542	FALSE	IL6R	Pit_Normal_Male_female_PEmode	Not
-0.901388	-1.35141	1.63103	0.20156	1	FALSE	LOC125181001	Pit_Normal_Male_female_PEmode	Not
-0.899462	0.0564206	2.6422	0.10406	0.973498	FALSE	LOC125184543	Pit_Normal_Male_female_PEmode	Not
-0.89879	1.13461	1.4683	0.225614	1	FALSE	LOC106046725	Pit_Normal_Male_female_PEmode	Not
-0.897765	0.892144	6.15487	0.0131051	0.345597	FALSE	LOC106041473	Pit_Normal_Male_female_PEmode	Not
-0.89601	-0.605499	5.47909	0.0192453	0.440898	FALSE	LOC106042583	Pit_Normal_Male_female_PEmode	Not
-0.895492	-2.71992	0.183779	0.668146	1	FALSE	CRYBB2	Pit_Normal_Male_female_PEmode	Not
-0.895186	-1.22232	1.22883	0.267635	1	FALSE	LTK	Pit_Normal_Male_female_PEmode	Not
-0.89494	0.245101	2.03642	0.153571	1	FALSE	LOC106034390	Pit_Normal_Male_female_PEmode	Not
-0.894849	-1.40864	2.74083	0.0978138	0.951442	FALSE	LOC106038419	Pit_Normal_Male_female_PEmode	Not
-0.894223	-1.50436	2.41759	0.119979	1	FALSE	LOC106044334	Pit_Normal_Male_female_PEmode	Not
-0.893309	-1.99037	1.06846	0.301294	1	FALSE	LOC125184035	Pit_Normal_Male_female_PEmode	Not
-0.893054	1.93133	0.989375	0.319895	1	FALSE	NOXA1	Pit_Normal_Male_female_PEmode	Not
-0.891796	4.25919	8.24903	0.00407738	0.148503	FALSE	ZNF367	Pit_Normal_Male_female_PEmode	Not
-0.89127	-0.247842	1.13579	0.286544	1	FALSE	LOC106038157	Pit_Normal_Male_female_PEmode	Not
-0.890997	-0.153671	1.05006	0.305493	1	FALSE	LOC125182003	Pit_Normal_Male_female_PEmode	Not
-0.88995	0.817463	3.9541	0.0467574	0.70378	FALSE	DHX9	Pit_Normal_Male_female_PEmode	Not
-0.889761	-0.4675	1.43577	0.230825	1	FALSE	LOC106046257	Pit_Normal_Male_female_PEmode	Not
-0.889161	11.1244	0.604795	0.436754	1	FALSE	PRL	Pit_Normal_Male_female_PEmode	Not
-0.887359	0.413253	3.67645	0.0551863	0.759841	FALSE	LOC125180423	Pit_Normal_Male_female_PEmode	Not
-0.885383	2.00227	8.94469	0.00278277	0.114394	FALSE	LOC125179787	Pit_Normal_Male_female_PEmode	Not
-0.882202	0.698998	1.73057	0.188338	1	FALSE	LOC106048286	Pit_Normal_Male_female_PEmode	Not
-0.88194	-0.696532	2.33633	0.126387	1	FALSE	LOC106032874	Pit_Normal_Male_female_PEmode	Not
-0.880972	-2.21872	0.784282	0.375835	1	FALSE	LOC106030830	Pit_Normal_Male_female_PEmode	Not
-0.880072	2.44389	6.393	0.0114571	0.316612	FALSE	HLX	Pit_Normal_Male_female_PEmode	Not
-0.879754	1.03022	3.97821	0.0460925	0.701032	FALSE	LOC125182284	Pit_Normal_Male_female_PEmode	Not
-0.878905	1.05744	1.31909	0.250756	1	FALSE	LOC106047832	Pit_Normal_Male_female_PEmode	Not
-0.878488	-0.450914	0.238806	0.625069	1	FALSE	LOC125181654	Pit_Normal_Male_female_PEmode	Not
-0.878308	2.25663	0.966872	0.325462	1	FALSE	KRT18	Pit_Normal_Male_female_PEmode	Not
-0.878094	-1.02767	2.09009	0.148257	1	FALSE	LOC106040788	Pit_Normal_Male_female_PEmode	Not
-0.877704	-2.61927	0.546846	0.459609	1	FALSE	LOC106049807	Pit_Normal_Male_female_PEmode	Not
-0.876468	-0.320519	0.941442	0.331907	1	FALSE	YPEL4	Pit_Normal_Male_female_PEmode	Not
-0.876259	-0.597506	2.97325	0.0846516	0.906978	FALSE	SLC22A18	Pit_Normal_Male_female_PEmode	Not
-0.876155	4.68558	22.5492	2.04825e-06	0.000282727	FALSE	LOC125181555	Pit_Normal_Male_female_PEmode	Not
-0.876142	-0.609059	1.10197	0.293834	1	FALSE	LOC106039845	Pit_Normal_Male_female_PEmode	Not
-0.875492	1.20862	1.41317	0.234532	1	FALSE	LOC125182038	Pit_Normal_Male_female_PEmode	Not
-0.875225	1.73889	2.63992	0.104209	0.973498	FALSE	KCNK2	Pit_Normal_Male_female_PEmode	Not
-0.873593	4.64209	13.4241	0.000248409	0.0172167	FALSE	PDZD2	Pit_Normal_Male_female_PEmode	Not
-0.873423	1.6568	2.80022	0.0942515	0.935214	FALSE	LOC106030660	Pit_Normal_Male_female_PEmode	Not
-0.871926	-1.36452	5.16642	0.0230276	0.493156	FALSE	LOC125183347	Pit_Normal_Male_female_PEmode	Not
-0.871741	0.337593	2.40282	0.121117	1	FALSE	LOC106042330	Pit_Normal_Male_female_PEmode	Not
-0.871296	3.89819	1.15333	0.282853	1	FALSE	BARX2	Pit_Normal_Male_female_PEmode	Not
-0.869768	-1.82611	1.4047	0.235938	1	FALSE	LOC125181019	Pit_Normal_Male_female_PEmode	Not
-0.869296	-1.36421	1.74842	0.186076	1	FALSE	LOC125181133	Pit_Normal_Male_female_PEmode	Not
-0.868611	-0.969603	1.65142	0.198766	1	FALSE	LOC106036662	Pit_Normal_Male_female_PEmode	Not
-0.868418	0.135035	5.32458	0.0210267	0.469273	FALSE	LOC106031104	Pit_Normal_Male_female_PEmode	Not
-0.866758	3.81787	2.41912	0.119862	1	FALSE	TMEM275	Pit_Normal_Male_female_PEmode	Not
-0.866507	1.91289	4.13641	0.04197	0.669591	FALSE	LOC125179741	Pit_Normal_Male_female_PEmode	Not
-0.865821	-0.785715	2.60639	0.106434	0.978411	FALSE	LOC106045359	Pit_Normal_Male_female_PEmode	Not
-0.864508	2.10644	3.68097	0.0550368	0.759338	FALSE	GFRA3	Pit_Normal_Male_female_PEmode	Not
-0.864115	6.75453	1.97161	0.160277	1	FALSE	IP6K3	Pit_Normal_Male_female_PEmode	Not
-0.861307	-0.344898	5.22253	0.0222961	0.487016	FALSE	LOC125184745	Pit_Normal_Male_female_PEmode	Not
-0.861056	1.25494	1.44858	0.228756	1	FALSE	LOC106032793	Pit_Normal_Male_female_PEmode	Not
-0.860444	-1.24817	1.65864	0.197787	1	FALSE	LOC125180654	Pit_Normal_Male_female_PEmode	Not
-0.858966	-0.407957	2.23285	0.135104	1	FALSE	LOC125179780	Pit_Normal_Male_female_PEmode	Not
-0.85816	0.329954	2.9174	0.0876288	0.917978	FALSE	LOC106029657	Pit_Normal_Male_female_PEmode	Not
-0.858083	-1.57508	0.3522	0.55287	1	FALSE	LOC106044595	Pit_Normal_Male_female_PEmode	Not
-0.857999	8.10056	1.79837	0.17991	1	FALSE	TRIM54	Pit_Normal_Male_female_PEmode	Not
-0.85781	-0.123798	2.18385	0.139465	1	FALSE	ANKRD34A	Pit_Normal_Male_female_PEmode	Not
-0.857253	1.76916	1.34284	0.246533	1	FALSE	LOC125183885	Pit_Normal_Male_female_PEmode	Not
-0.856516	-0.195897	2.66264	0.10273	0.969661	FALSE	LOC106036777	Pit_Normal_Male_female_PEmode	Not
-0.854651	-0.374279	2.13316	0.144144	1	FALSE	LOC106041798	Pit_Normal_Male_female_PEmode	Not
-0.853852	-1.73565	2.36567	0.12403	1	FALSE	LOC106042529	Pit_Normal_Male_female_PEmode	Not
-0.853541	0.715959	1.57713	0.209175	1	FALSE	UBASH3A	Pit_Normal_Male_female_PEmode	Not
-0.853492	-0.590018	1.61661	0.203565	1	FALSE	LOC106033959	Pit_Normal_Male_female_PEmode	Not
-0.852199	-0.962794	1.02616	0.311063	1	FALSE	LOC125181887	Pit_Normal_Male_female_PEmode	Not
-0.852023	-1.23684	1.82242	0.177025	1	FALSE	LOC125182771	Pit_Normal_Male_female_PEmode	Not
-0.851601	2.6201	6.04674	0.013932	0.356802	FALSE	LOC106042508	Pit_Normal_Male_female_PEmode	Not
-0.851267	2.92909	1.72988	0.188426	1	FALSE	LOC106039138	Pit_Normal_Male_female_PEmode	Not
-0.851037	0.237348	6.54937	0.0104921	0.297144	FALSE	VWC2	Pit_Normal_Male_female_PEmode	Not
-0.850201	-1.23948	1.24509	0.264492	1	FALSE	PIFO	Pit_Normal_Male_female_PEmode	Not
-0.850172	1.33921	2.88482	0.089418	0.922601	FALSE	GABRR3	Pit_Normal_Male_female_PEmode	Not
-0.850031	0.706099	1.36019	0.243504	1	FALSE	LOC106040844	Pit_Normal_Male_female_PEmode	Not
-0.84955	-1.4517	0.580856	0.445977	1	FALSE	SLC26A7	Pit_Normal_Male_female_PEmode	Not
-0.849365	-0.913757	2.07273	0.149953	1	FALSE	LOC125184387	Pit_Normal_Male_female_PEmode	Not
-0.849184	0.216747	4.12076	0.04236	0.672926	FALSE	LOC106037984	Pit_Normal_Male_female_PEmode	Not
-0.848595	2.75257	2.32655	0.127183	1	FALSE	LOC125183606	Pit_Normal_Male_female_PEmode	Not
-0.847951	-0.0956326	2.58022	0.108206	0.982976	FALSE	FAT2	Pit_Normal_Male_female_PEmode	Not
-0.847788	4.8541	1.92856	0.164916	1	FALSE	ANGPTL4	Pit_Normal_Male_female_PEmode	Not
-0.847293	0.606979	1.27573	0.258695	1	FALSE	LOC106043553	Pit_Normal_Male_female_PEmode	Not
-0.845632	5.79627	51.4608	7.30399e-13	2.88416e-10	FALSE	LOC125181455	Pit_Normal_Male_female_PEmode	Not
-0.844417	-1.25495	0.872129	0.350367	1	FALSE	LOC106037428	Pit_Normal_Male_female_PEmode	Not
-0.843503	1.60622	0.879195	0.348422	1	FALSE	DRP2	Pit_Normal_Male_female_PEmode	Not
-0.841517	-0.139199	1.20856	0.271618	1	FALSE	LMX1A	Pit_Normal_Male_female_PEmode	Not
-0.841489	4.42156	13.619	0.00022391	0.0157852	FALSE	LOC106036316	Pit_Normal_Male_female_PEmode	Not
-0.840148	1.30761	5.32936	0.0209691	0.468623	FALSE	PCDH9	Pit_Normal_Male_female_PEmode	Not
-0.839155	2.37921	2.16663	0.141035	1	FALSE	LOC125182397	Pit_Normal_Male_female_PEmode	Not
-0.838791	2.16318	0.892125	0.344902	1	FALSE	LOC106034898	Pit_Normal_Male_female_PEmode	Not
-0.838765	9.53723	1.01835	0.31291	1	FALSE	CMYA5	Pit_Normal_Male_female_PEmode	Not
-0.837958	-1.42049	1.4056	0.235789	1	FALSE	NKX2-1	Pit_Normal_Male_female_PEmode	Not
-0.837884	3.26857	0.980902	0.321976	1	FALSE	FKBP1B	Pit_Normal_Male_female_PEmode	Not
-0.836263	0.210232	2.1258	0.144837	1	FALSE	LOC125182905	Pit_Normal_Male_female_PEmode	Not
-0.83389	2.30061	2.22079	0.136163	1	FALSE	LOC125184593	Pit_Normal_Male_female_PEmode	Not
-0.832557	-0.763819	1.49062	0.222121	1	FALSE	LOC106036033	Pit_Normal_Male_female_PEmode	Not
-0.832301	1.64625	4.5102	0.0336934	0.608157	FALSE	LOC106040251	Pit_Normal_Male_female_PEmode	Not
-0.832289	-0.155488	1.00926	0.315081	1	FALSE	LOC125182638	Pit_Normal_Male_female_PEmode	Not
-0.831826	0.0637189	0.721761	0.395567	1	FALSE	ANKRD33	Pit_Normal_Male_female_PEmode	Not
-0.83174	-0.69864	2.6174	0.105697	0.976494	FALSE	SH3RF2	Pit_Normal_Male_female_PEmode	Not
-0.831143	-0.438405	1.43816	0.230438	1	FALSE	LOC106033969	Pit_Normal_Male_female_PEmode	Not
-0.830984	6.31439	0.480204	0.48833	1	FALSE	TMEM182	Pit_Normal_Male_female_PEmode	Not
-0.830502	3.19871	6.09695	0.0135416	0.352443	FALSE	POLQ	Pit_Normal_Male_female_PEmode	Not
-0.830463	1.4	0.878929	0.348495	1	FALSE	INSC	Pit_Normal_Male_female_PEmode	Not
-0.830023	0.00645495	3.34696	0.0673294	0.830577	FALSE	LOC106033752	Pit_Normal_Male_female_PEmode	Not
-0.828948	-0.370838	1.0798	0.298743	1	FALSE	LOC106049396	Pit_Normal_Male_female_PEmode	Not
-0.828115	1.89242	2.62147	0.105427	0.976146	FALSE	LAT2	Pit_Normal_Male_female_PEmode	Not
-0.827908	-0.749998	1.42993	0.231776	1	FALSE	F2	Pit_Normal_Male_female_PEmode	Not
-0.82728	-1.21448	0.61744	0.432	1	FALSE	GLRA2	Pit_Normal_Male_female_PEmode	Not
-0.826833	-1.38921	0.767293	0.381056	1	FALSE	LOC125182772	Pit_Normal_Male_female_PEmode	Not
-0.825567	4.52518	3.25325	0.0712819	0.848219	FALSE	FAM222A	Pit_Normal_Male_female_PEmode	Not
-0.824884	2.11482	1.03672	0.308586	1	FALSE	LNX1	Pit_Normal_Male_female_PEmode	Not
-0.82355	-1.11076	0.450373	0.502158	1	FALSE	LOC125182839	Pit_Normal_Male_female_PEmode	Not
-0.82234	5.80711	1.51779	0.217954	1	FALSE	PERM1	Pit_Normal_Male_female_PEmode	Not
-0.82127	0.181756	3.63193	0.0566809	0.769289	FALSE	BFSP2	Pit_Normal_Male_female_PEmode	Not
-0.817233	0.282752	1.80593	0.178998	1	FALSE	LOC106041358	Pit_Normal_Male_female_PEmode	Not
-0.817039	1.09377	2.22364	0.135912	1	FALSE	ASCL1	Pit_Normal_Male_female_PEmode	Not
-0.816811	-1.61	0.883697	0.347191	1	FALSE	LOC106039706	Pit_Normal_Male_female_PEmode	Not
-0.816289	0.15561	0.966592	0.325532	1	FALSE	LOC106040102	Pit_Normal_Male_female_PEmode	Not
-0.815727	-1.18266	1.05973	0.303277	1	FALSE	LOC125182276	Pit_Normal_Male_female_PEmode	Not
-0.815466	6.78476	13.211	0.000278309	0.0188746	FALSE	LOC106049876	Pit_Normal_Male_female_PEmode	Not
-0.815229	3.76475	1.44872	0.228734	1	FALSE	AVPR1B	Pit_Normal_Male_female_PEmode	Not
-0.814829	0.111811	1.32259	0.250128	1	FALSE	LOC125181349	Pit_Normal_Male_female_PEmode	Not
-0.812773	2.7704	5.05553	0.0245475	0.510469	FALSE	FRMD1	Pit_Normal_Male_female_PEmode	Not
-0.811373	3.06546	2.97801	0.0844031	0.906978	FALSE	LOC125179673	Pit_Normal_Male_female_PEmode	Not
-0.811242	-1.0023	0.943215	0.331452	1	FALSE	FYB2	Pit_Normal_Male_female_PEmode	Not
-0.810759	-1.45582	1.385	0.239252	1	FALSE	LOC125179952	Pit_Normal_Male_female_PEmode	Not
-0.810218	-0.957828	1.7985	0.179894	1	FALSE	LOC106036913	Pit_Normal_Male_female_PEmode	Not
-0.809604	2.02311	1.29935	0.254332	1	FALSE	PTH1R	Pit_Normal_Male_female_PEmode	Not
-0.809256	3.63094	3.10883	0.077869	0.88191	FALSE	unassigned_gene_14	Pit_Normal_Male_female_PEmode	Not
-0.809071	-0.481749	4.6685	0.0307207	0.580232	FALSE	LOC106040418	Pit_Normal_Male_female_PEmode	Not
-0.807723	0.172418	2.40736	0.120766	1	FALSE	NEFM	Pit_Normal_Male_female_PEmode	Not
-0.807617	1.59064	3.39228	0.0655024	0.820511	FALSE	PIWIL2	Pit_Normal_Male_female_PEmode	Not
-0.807115	-0.858167	1.80674	0.1789	1	FALSE	LOC125181042	Pit_Normal_Male_female_PEmode	Not
-0.8065	-0.209868	1.77127	0.183225	1	FALSE	LOC125180634	Pit_Normal_Male_female_PEmode	Not
-0.806481	2.50352	1.54756	0.213496	1	FALSE	NRIP3	Pit_Normal_Male_female_PEmode	Not
-0.805888	1.06533	1.02631	0.311027	1	FALSE	CFAP221	Pit_Normal_Male_female_PEmode	Not
-0.805524	2.85685	4.59972	0.0319771	0.589089	FALSE	LOC106036365	Pit_Normal_Male_female_PEmode	Not
-0.805401	3.02474	8.6524	0.00326631	0.128972	FALSE	LOC106029626	Pit_Normal_Male_female_PEmode	Not
-0.804909	3.99407	4.21471	0.0400748	0.656955	FALSE	ADM	Pit_Normal_Male_female_PEmode	Not
-0.804318	3.91569	1.63288	0.201306	1	FALSE	CDKL1	Pit_Normal_Male_female_PEmode	Not
-0.803719	-1.16588	0.650001	0.420112	1	FALSE	LOC106034692	Pit_Normal_Male_female_PEmode	Not
-0.80353	-0.40939	0.931298	0.334526	1	FALSE	NXPH4	Pit_Normal_Male_female_PEmode	Not
-0.801721	-0.979562	0.43865	0.507775	1	FALSE	ZP2	Pit_Normal_Male_female_PEmode	Not
-0.801407	1.4935	1.4221	0.233058	1	FALSE	NEK11	Pit_Normal_Male_female_PEmode	Not
-0.8011	8.31814	1.02492	0.311355	1	FALSE	MYLK2	Pit_Normal_Male_female_PEmode	Not
-0.800282	1.18814	1.65635	0.198097	1	FALSE	LOC125182398	Pit_Normal_Male_female_PEmode	Not
-0.799315	5.8022	1.36482	0.242703	1	FALSE	WIF1	Pit_Normal_Male_female_PEmode	Not
-0.798777	0.224581	1.90131	0.167931	1	FALSE	LOC106034391	Pit_Normal_Male_female_PEmode	Not
-0.798595	0.871407	1.33694	0.247575	1	FALSE	LOC106030342	Pit_Normal_Male_female_PEmode	Not
-0.798438	-0.170667	1.32975	0.248849	1	FALSE	LOC125185065	Pit_Normal_Male_female_PEmode	Not
-0.798126	-0.844311	2.35297	0.125044	1	FALSE	IL6	Pit_Normal_Male_female_PEmode	Not
-0.79803	2.9586	0.652529	0.41921	1	FALSE	LRRC14B	Pit_Normal_Male_female_PEmode	Not
-0.797548	1.34276	6.9415	0.00842185	0.252902	FALSE	LOC125181490	Pit_Normal_Male_female_PEmode	Not
-0.797491	-0.374075	2.94066	0.0863754	0.91192	FALSE	LOC125181918	Pit_Normal_Male_female_PEmode	Not
-0.796951	1.345	7.50639	0.00614805	0.200771	FALSE	PKD2L1	Pit_Normal_Male_female_PEmode	Not
-0.795733	-1.29325	1.17093	0.279211	1	FALSE	LOC125182154	Pit_Normal_Male_female_PEmode	Not
-0.795083	0.700827	7.30142	0.00689	0.218908	FALSE	LOC106047154	Pit_Normal_Male_female_PEmode	Not
-0.79452	0.467235	3.00955	0.0827754	0.901898	FALSE	LOC125180792	Pit_Normal_Male_female_PEmode	Not
-0.793714	0.226197	3.60866	0.0574793	0.772631	FALSE	DOK3	Pit_Normal_Male_female_PEmode	Not
-0.793642	6.20493	2.53636	0.111251	0.987686	FALSE	NDRG4	Pit_Normal_Male_female_PEmode	Not
-0.793381	-0.620266	1.77265	0.183054	1	FALSE	NQO1	Pit_Normal_Male_female_PEmode	Not
-0.793103	5.05745	1.06829	0.301332	1	FALSE	PLCD4	Pit_Normal_Male_female_PEmode	Not
-0.792671	-1.3519	0.994901	0.318548	1	FALSE	LOC125185027	Pit_Normal_Male_female_PEmode	Not
-0.792347	3.04703	1.36075	0.243408	1	FALSE	DMRTA2	Pit_Normal_Male_female_PEmode	Not
-0.792329	3.99549	2.4653	0.116386	1	FALSE	MYO7A	Pit_Normal_Male_female_PEmode	Not
-0.792156	-0.629107	0.713905	0.398151	1	FALSE	SLC5A11	Pit_Normal_Male_female_PEmode	Not
-0.791675	-1.87308	0.357771	0.549747	1	FALSE	ADGB	Pit_Normal_Male_female_PEmode	Not
-0.791146	3.83065	2.14084	0.143423	1	FALSE	THNSL2	Pit_Normal_Male_female_PEmode	Not
-0.789764	-1.99732	1.32666	0.2494	1	FALSE	LOC106037217	Pit_Normal_Male_female_PEmode	Not
-0.789431	-1.14424	0.399362	0.527419	1	FALSE	HSD3B1	Pit_Normal_Male_female_PEmode	Not
-0.788122	5.33836	2.54173	0.110873	0.987686	FALSE	PPL	Pit_Normal_Male_female_PEmode	Not
-0.787314	3.6951	5.30831	0.021224	0.469845	FALSE	ANKRD24	Pit_Normal_Male_female_PEmode	Not
-0.786676	-0.493909	2.35611	0.124793	1	FALSE	LOC106033567	Pit_Normal_Male_female_PEmode	Not
-0.786023	-0.633943	5.70113	0.016954	0.404403	FALSE	LOC106045461	Pit_Normal_Male_female_PEmode	Not
-0.785057	0.886329	0.680506	0.409413	1	FALSE	VNN1	Pit_Normal_Male_female_PEmode	Not
-0.785002	-1.73174	1.56964	0.210259	1	FALSE	LOC125182592	Pit_Normal_Male_female_PEmode	Not
-0.784519	0.033026	0.694941	0.404489	1	FALSE	ZNF804B	Pit_Normal_Male_female_PEmode	Not
-0.784292	0.712807	3.03919	0.0812762	0.896604	FALSE	LOC106041531	Pit_Normal_Male_female_PEmode	Not
-0.783764	0.128392	4.76289	0.0290798	0.560972	FALSE	LOC106049271	Pit_Normal_Male_female_PEmode	Not
-0.780853	1.12493	3.47301	0.0623776	0.803599	FALSE	LOC106049150	Pit_Normal_Male_female_PEmode	Not
-0.779711	-0.388972	2.05458	0.151749	1	FALSE	PCARE	Pit_Normal_Male_female_PEmode	Not
-0.779103	5.99156	29.9346	4.46861e-08	8.43694e-06	FALSE	LOC125181577	Pit_Normal_Male_female_PEmode	Not
-0.779094	5.12715	1.80946	0.178573	1	FALSE	LOC106047339	Pit_Normal_Male_female_PEmode	Not
-0.778758	-1.59801	0.609488	0.434981	1	FALSE	LOC106032170	Pit_Normal_Male_female_PEmode	Not
-0.778239	-1.47418	0.583841	0.444811	1	FALSE	LOC106049398	Pit_Normal_Male_female_PEmode	Not
-0.778086	1.03201	7.18471	0.00735276	0.227426	FALSE	LOC106048338	Pit_Normal_Male_female_PEmode	Not
-0.777537	0.828267	1.51397	0.218534	1	FALSE	LOC106048987	Pit_Normal_Male_female_PEmode	Not
-0.777102	5.18372	1.16793	0.279828	1	FALSE	TF	Pit_Normal_Male_female_PEmode	Not
-0.776985	0.284857	1.15028	0.28349	1	FALSE	FOXJ1	Pit_Normal_Male_female_PEmode	Not
-0.77611	1.3449	1.22604	0.268179	1	FALSE	HHLA1	Pit_Normal_Male_female_PEmode	Not
-0.775926	5.84021	1.63198	0.201429	1	FALSE	LOC125181633	Pit_Normal_Male_female_PEmode	Not
-0.774866	6.39129	8.64272	0.00328371	0.129258	FALSE	CDR2L	Pit_Normal_Male_female_PEmode	Not
-0.774853	-0.0915955	3.22281	0.0726189	0.855648	FALSE	LOC125184223	Pit_Normal_Male_female_PEmode	Not
-0.774809	4.4577	1.19579	0.274164	1	FALSE	MAFA	Pit_Normal_Male_female_PEmode	Not
-0.774547	1.51928	3.12787	0.0769644	0.880371	FALSE	MTUS2	Pit_Normal_Male_female_PEmode	Not
-0.773356	5.95522	32.0052	1.53761e-08	3.0717e-06	FALSE	LOC125181535	Pit_Normal_Male_female_PEmode	Not
-0.772993	1.45903	9.12677	0.00251896	0.105552	FALSE	LOC106031471	Pit_Normal_Male_female_PEmode	Not
-0.77254	0.670796	1.77697	0.182522	1	FALSE	LOC125181459	Pit_Normal_Male_female_PEmode	Not
-0.772155	3.87435	1.43594	0.230798	1	FALSE	ARX	Pit_Normal_Male_female_PEmode	Not
-0.769443	-1.53655	2.01622	0.155626	1	FALSE	FIBCD1	Pit_Normal_Male_female_PEmode	Not
-0.768955	1.00222	1.57754	0.209115	1	FALSE	EMX2	Pit_Normal_Male_female_PEmode	Not
-0.765745	4.19332	1.5681	0.210483	1	FALSE	LOC106030345	Pit_Normal_Male_female_PEmode	Not
-0.765357	1.71967	0.854198	0.355367	1	FALSE	LOC106033474	Pit_Normal_Male_female_PEmode	Not
-0.765301	1.47731	2.87166	0.0901519	0.92497	FALSE	LOC106033235	Pit_Normal_Male_female_PEmode	Not
-0.764482	-0.87506	2.75426	0.0969958	0.949496	FALSE	TRNAC-GCA_1	Pit_Normal_Male_female_PEmode	Not
-0.764085	8.22898	5.47143	0.0193298	0.441601	FALSE	ACACB	Pit_Normal_Male_female_PEmode	Not
-0.763653	-0.985053	1.22351	0.268673	1	FALSE	LOC106045378	Pit_Normal_Male_female_PEmode	Not
-0.763483	2.76142	3.86623	0.049267	0.716174	FALSE	BRINP2	Pit_Normal_Male_female_PEmode	Not
-0.763288	5.06407	3.0685	0.0798229	0.891347	FALSE	AGTR1	Pit_Normal_Male_female_PEmode	Not
-0.763149	5.7405	5.4832	0.0192001	0.440645	FALSE	SLC4A4	Pit_Normal_Male_female_PEmode	Not
-0.763077	-1.05839	1.31561	0.251381	1	FALSE	LOC125179704	Pit_Normal_Male_female_PEmode	Not
-0.76294	0.987205	1.08378	0.297852	1	FALSE	WNT11	Pit_Normal_Male_female_PEmode	Not
-0.762794	5.29169	0.570928	0.44989	1	FALSE	COL11A1	Pit_Normal_Male_female_PEmode	Not
-0.760604	-0.145948	1.0025	0.316707	1	FALSE	DNAH1	Pit_Normal_Male_female_PEmode	Not
-0.759186	-0.886357	0.842398	0.358712	1	FALSE	LOC125182196	Pit_Normal_Male_female_PEmode	Not
-0.758466	-0.955144	0.815647	0.366456	1	FALSE	LOC106045333	Pit_Normal_Male_female_PEmode	Not
-0.758277	-1.36815	0.646119	0.421504	1	FALSE	HAAO	Pit_Normal_Male_female_PEmode	Not
-0.757464	0.577182	3.20405	0.0734561	0.858994	FALSE	DNAH3	Pit_Normal_Male_female_PEmode	Not
-0.75612	-1.07169	0.976144	0.323153	1	FALSE	LOC125184579	Pit_Normal_Male_female_PEmode	Not
-0.755857	4.05211	6.63305	0.0100104	0.285469	FALSE	KCNJ11	Pit_Normal_Male_female_PEmode	Not
-0.755669	7.19673	1.40774	0.235432	1	FALSE	LOC106045370	Pit_Normal_Male_female_PEmode	Not
-0.754276	0.689237	4.4419	0.0350671	0.618703	FALSE	DLX1	Pit_Normal_Male_female_PEmode	Not
-0.753314	3.52595	10.3462	0.00129743	0.0634273	FALSE	LOC125181866	Pit_Normal_Male_female_PEmode	Not
-0.753108	-1.7973	0.64812	0.420786	1	FALSE	SLC51B	Pit_Normal_Male_female_PEmode	Not
-0.752815	0.00484848	0.634207	0.425816	1	FALSE	SHC3	Pit_Normal_Male_female_PEmode	Not
-0.752482	4.71159	5.05252	0.0245901	0.510469	FALSE	RPH3AL	Pit_Normal_Male_female_PEmode	Not
-0.752176	2.56491	0.800298	0.371004	1	FALSE	CRH	Pit_Normal_Male_female_PEmode	Not
-0.751323	-1.71743	1.97622	0.159789	1	FALSE	LOC125182581	Pit_Normal_Male_female_PEmode	Not
-0.750981	4.3215	1.71781	0.189975	1	FALSE	LOC125182339	Pit_Normal_Male_female_PEmode	Not
-0.750487	0.0954964	2.64681	0.103758	0.973498	FALSE	LOC106039012	Pit_Normal_Male_female_PEmode	Not
-0.750024	1.39489	1.41561	0.234128	1	FALSE	LOC125181630	Pit_Normal_Male_female_PEmode	Not
-0.749943	2.9019	3.53486	0.0600915	0.788389	FALSE	LOC106034563	Pit_Normal_Male_female_PEmode	Not
-0.749204	-1.91767	0.182824	0.668958	1	FALSE	LOC125180924	Pit_Normal_Male_female_PEmode	Not
-0.748774	2.68705	2.26155	0.132621	1	FALSE	LOC125181719	Pit_Normal_Male_female_PEmode	Not
-0.748594	2.60932	3.33889	0.0676603	0.831877	FALSE	LOC125183708	Pit_Normal_Male_female_PEmode	Not
-0.748044	0.151845	2.83388	0.092295	0.930999	FALSE	LOC125182288	Pit_Normal_Male_female_PEmode	Not
-0.748004	-1.33035	0.935959	0.333319	1	FALSE	LOC125183721	Pit_Normal_Male_female_PEmode	Not
-0.74745	-0.533072	3.76518	0.0523304	0.738542	FALSE	LOC106035178	Pit_Normal_Male_female_PEmode	Not
-0.745564	-1.31919	0.737383	0.390501	1	FALSE	ADGRG4	Pit_Normal_Male_female_PEmode	Not
-0.745162	1.97204	0.786006	0.37531	1	FALSE	LOC106029800	Pit_Normal_Male_female_PEmode	Not
-0.744768	0.980021	2.13602	0.143875	1	FALSE	LOC106049527	Pit_Normal_Male_female_PEmode	Not
-0.744743	4.19698	3.12621	0.0770426	0.880371	FALSE	FGF6	Pit_Normal_Male_female_PEmode	Not
-0.744626	-0.675102	1.05204	0.305038	1	FALSE	GRB14	Pit_Normal_Male_female_PEmode	Not
-0.744323	-1.62997	1.10812	0.292491	1	FALSE	LOC106034799	Pit_Normal_Male_female_PEmode	Not
-0.743832	-0.963282	2.93146	0.0868691	0.913516	FALSE	LOC106047437	Pit_Normal_Male_female_PEmode	Not
-0.742955	1.98669	0.456247	0.499383	1	FALSE	SIGIRR	Pit_Normal_Male_female_PEmode	Not
-0.742362	5.62561	10.0708	0.00150638	0.0713076	FALSE	LOC106049871	Pit_Normal_Male_female_PEmode	Not
-0.741776	0.121551	1.28083	0.257745	1	FALSE	LOC106049534	Pit_Normal_Male_female_PEmode	Not
-0.741551	3.98155	1.19269	0.274787	1	FALSE	THBS4	Pit_Normal_Male_female_PEmode	Not
-0.740451	-0.454601	1.79428	0.180405	1	FALSE	LOC106039897	Pit_Normal_Male_female_PEmode	Not
-0.739459	2.60208	6.64298	0.00995472	0.284775	FALSE	EMB	Pit_Normal_Male_female_PEmode	Not
-0.739127	0.418761	0.876549	0.349149	1	FALSE	TEX45	Pit_Normal_Male_female_PEmode	Not
-0.738772	-0.110001	1.97227	0.160207	1	FALSE	LOC125181957	Pit_Normal_Male_female_PEmode	Not
-0.738458	1.41198	0.478378	0.489158	1	FALSE	LOC106032282	Pit_Normal_Male_female_PEmode	Not
-0.738146	-0.265439	0.708807	0.39984	1	FALSE	TTC34	Pit_Normal_Male_female_PEmode	Not
-0.738122	4.78295	2.98528	0.0840249	0.906978	FALSE	SNX22	Pit_Normal_Male_female_PEmode	Not
-0.737736	5.23436	0.814008	0.366938	1	FALSE	ANKRD2	Pit_Normal_Male_female_PEmode	Not
-0.737449	-0.49823	0.568599	0.450816	1	FALSE	MLN	Pit_Normal_Male_female_PEmode	Not
-0.73676	0.143197	1.63975	0.20036	1	FALSE	CDHR3	Pit_Normal_Male_female_PEmode	Not
-0.736683	1.07578	2.7523	0.0971149	0.949912	FALSE	LOC106035060	Pit_Normal_Male_female_PEmode	Not
-0.735751	-1.09582	1.66894	0.196401	1	FALSE	FOXQ1	Pit_Normal_Male_female_PEmode	Not
-0.735098	0.867402	3.15985	0.0754701	0.869699	FALSE	LOC106034551	Pit_Normal_Male_female_PEmode	Not
-0.735039	7.15218	2.04026	0.153183	1	FALSE	ADPRHL1	Pit_Normal_Male_female_PEmode	Not
-0.734655	2.19378	3.74933	0.0528288	0.742314	FALSE	LOC125183911	Pit_Normal_Male_female_PEmode	Not
-0.734248	2.04711	1.77322	0.182984	1	FALSE	TEKT1	Pit_Normal_Male_female_PEmode	Not
-0.734208	0.870469	2.65551	0.103192	0.971362	FALSE	LOC125183491	Pit_Normal_Male_female_PEmode	Not
-0.734045	-0.514918	1.34111	0.246837	1	FALSE	LOC125180890	Pit_Normal_Male_female_PEmode	Not
-0.733999	3.5797	8.6091	0.00334488	0.130461	FALSE	LOC125181705	Pit_Normal_Male_female_PEmode	Not
-0.733933	-1.18605	1.24462	0.264583	1	FALSE	CLDN23	Pit_Normal_Male_female_PEmode	Not
-0.733337	-1.10091	1.23796	0.265864	1	FALSE	LOC125180549	Pit_Normal_Male_female_PEmode	Not
-0.732623	6.59185	0.641207	0.423274	1	FALSE	COL12A1	Pit_Normal_Male_female_PEmode	Not
-0.731216	0.731524	0.970336	0.324596	1	FALSE	LOC106047979	Pit_Normal_Male_female_PEmode	Not
-0.73048	-0.0240511	0.961202	0.326884	1	FALSE	POU2AF1	Pit_Normal_Male_female_PEmode	Not
-0.730409	1.9659	1.72517	0.189028	1	FALSE	CUNH17orf58	Pit_Normal_Male_female_PEmode	Not
-0.73005	-0.742588	1.33818	0.247355	1	FALSE	LGI3	Pit_Normal_Male_female_PEmode	Not
-0.728411	0.998731	3.64048	0.0563908	0.768056	FALSE	COL9A2	Pit_Normal_Male_female_PEmode	Not
-0.728045	0.0561792	2.31448	0.128174	1	FALSE	LOXHD1	Pit_Normal_Male_female_PEmode	Not
-0.727871	1.47804	0.787732	0.374787	1	FALSE	ZP1	Pit_Normal_Male_female_PEmode	Not
-0.727797	-0.564818	0.894337	0.344305	1	FALSE	IL2RA	Pit_Normal_Male_female_PEmode	Not
-0.726858	3.48108	7.28086	0.00696931	0.219727	FALSE	LOC106030928	Pit_Normal_Male_female_PEmode	Not
-0.726788	-0.320188	3.06206	0.0801398	0.891623	FALSE	LOC125184822	Pit_Normal_Male_female_PEmode	Not
-0.726094	0.88958	1.97102	0.16034	1	FALSE	LOC125181730	Pit_Normal_Male_female_PEmode	Not
-0.725601	-1.30477	0.61689	0.432205	1	FALSE	LOC106049006	Pit_Normal_Male_female_PEmode	Not
-0.725262	1.21034	3.34309	0.0674877	0.831623	FALSE	LOC125181230	Pit_Normal_Male_female_PEmode	Not
-0.725072	0.430728	1.96368	0.16112	1	FALSE	LOC106029357	Pit_Normal_Male_female_PEmode	Not
-0.724337	8.2993	2.84115	0.0918784	0.930999	FALSE	CAPN3	Pit_Normal_Male_female_PEmode	Not
-0.724257	1.66657	3.94769	0.0469359	0.704056	FALSE	LOC125181478	Pit_Normal_Male_female_PEmode	Not
-0.72411	0.0981409	4.11129	0.0425978	0.674746	FALSE	LOC125182599	Pit_Normal_Male_female_PEmode	Not
-0.723511	1.3613	0.826321	0.363338	1	FALSE	MYO3B	Pit_Normal_Male_female_PEmode	Not
-0.722547	4.15345	0.732325	0.392131	1	FALSE	ROBO3	Pit_Normal_Male_female_PEmode	Not
-0.721575	1.05879	2.15	0.14257	1	FALSE	RSKR	Pit_Normal_Male_female_PEmode	Not
-0.720001	0.215253	1.21258	0.270823	1	FALSE	SAXO2	Pit_Normal_Male_female_PEmode	Not
-0.71922	1.97089	3.79682	0.0513501	0.732185	FALSE	LOC125180323	Pit_Normal_Male_female_PEmode	Not
-0.718978	-0.160851	1.06111	0.302962	1	FALSE	LOC106039042	Pit_Normal_Male_female_PEmode	Not
-0.718495	-1.14735	1.57877	0.208938	1	FALSE	CYSRT1	Pit_Normal_Male_female_PEmode	Not
-0.718415	1.36189	1.79341	0.180511	1	FALSE	NME4	Pit_Normal_Male_female_PEmode	Not
-0.718128	0.231173	1.78986	0.180943	1	FALSE	LOC125183082	Pit_Normal_Male_female_PEmode	Not
-0.718008	-1.00402	1.22038	0.269286	1	FALSE	LOC106035751	Pit_Normal_Male_female_PEmode	Not
-0.71733	3.53749	5.29395	0.0213997	0.470785	FALSE	LOC106049374	Pit_Normal_Male_female_PEmode	Not
-0.71623	-0.00368672	0.293402	0.588049	1	FALSE	LOC125182393	Pit_Normal_Male_female_PEmode	Not
-0.714796	0.907055	1.80771	0.178784	1	FALSE	LOC106036124	Pit_Normal_Male_female_PEmode	Not
-0.714248	0.736411	2.16427	0.141251	1	FALSE	PERCC1	Pit_Normal_Male_female_PEmode	Not
-0.713658	-1.93797	0.582706	0.445254	1	FALSE	GRIN2B	Pit_Normal_Male_female_PEmode	Not
-0.71341	-0.408972	1.06187	0.302788	1	FALSE	LOC125183500	Pit_Normal_Male_female_PEmode	Not
-0.713158	-1.31517	0.452016	0.501379	1	FALSE	LOC106046851	Pit_Normal_Male_female_PEmode	Not
-0.712931	0.643959	5.95241	0.0146972	0.369703	FALSE	LOC106041574	Pit_Normal_Male_female_PEmode	Not
-0.712322	0.723372	2.07289	0.149938	1	FALSE	LOC125180834	Pit_Normal_Male_female_PEmode	Not
-0.711272	-1.7878	0.501532	0.478828	1	FALSE	LOC106044130	Pit_Normal_Male_female_PEmode	Not
-0.710917	4.30477	3.02498	0.0819912	0.900412	FALSE	KIT	Pit_Normal_Male_female_PEmode	Not
-0.710614	1.32419	2.12795	0.144634	1	FALSE	EDN3	Pit_Normal_Male_female_PEmode	Not
-0.71017	0.843975	0.411236	0.521343	1	FALSE	COL25A1	Pit_Normal_Male_female_PEmode	Not
-0.709764	2.51907	1.41431	0.234342	1	FALSE	LOC106034554	Pit_Normal_Male_female_PEmode	Not
-0.709762	-1.46254	0.449589	0.50253	1	FALSE	FEZF1	Pit_Normal_Male_female_PEmode	Not
-0.709546	2.79656	4.42924	0.0353282	0.621588	FALSE	CUNH8orf48	Pit_Normal_Male_female_PEmode	Not
-0.709388	-1.05529	1.15032	0.283482	1	FALSE	LOC106038986	Pit_Normal_Male_female_PEmode	Not
-0.709276	-0.713136	1.88736	0.1695	1	FALSE	LOC106043232	Pit_Normal_Male_female_PEmode	Not
-0.708979	-0.56402	2.59541	0.107174	0.980698	FALSE	LOC125183249	Pit_Normal_Male_female_PEmode	Not
-0.708488	-0.447138	0.249409	0.617491	1	FALSE	FGA	Pit_Normal_Male_female_PEmode	Not
-0.708089	-2.17343	0.392606	0.530933	1	FALSE	EPHA10	Pit_Normal_Male_female_PEmode	Not
-0.707674	0.27668	1.9382	0.163864	1	FALSE	EREG	Pit_Normal_Male_female_PEmode	Not
-0.707573	3.65712	14.0848	0.000174749	0.0131041	FALSE	LOC125181771	Pit_Normal_Male_female_PEmode	Not
-0.706872	2.62022	1.49954	0.220743	1	FALSE	LOC106033034	Pit_Normal_Male_female_PEmode	Not
-0.705759	1.10367	0.474462	0.490941	1	FALSE	GRIN1	Pit_Normal_Male_female_PEmode	Not
-0.705257	2.81835	12.1317	0.000495713	0.0290806	FALSE	LOC125181735	Pit_Normal_Male_female_PEmode	Not
-0.705032	-1.11693	0.394376	0.530008	1	FALSE	MUC6	Pit_Normal_Male_female_PEmode	Not
-0.705	0.6477	2.25818	0.13291	1	FALSE	LOC106042585	Pit_Normal_Male_female_PEmode	Not
-0.70472	5.02936	2.57951	0.108255	0.982976	FALSE	LAMC3	Pit_Normal_Male_female_PEmode	Not
-0.704257	-0.50374	0.304242	0.581235	1	FALSE	ACBD7	Pit_Normal_Male_female_PEmode	Not
-0.704107	2.00503	0.481073	0.487937	1	FALSE	REG4	Pit_Normal_Male_female_PEmode	Not
-0.703699	2.57268	3.6458	0.0562109	0.766645	FALSE	LOC125180785	Pit_Normal_Male_female_PEmode	Not
-0.70362	1.00672	4.19408	0.0405654	0.660383	FALSE	LOC106037785	Pit_Normal_Male_female_PEmode	Not
-0.702566	1.39508	3.63687	0.0565132	0.768752	FALSE	LOC106047410	Pit_Normal_Male_female_PEmode	Not
-0.702401	0.121046	1.95923	0.161596	1	FALSE	LOC106029343	Pit_Normal_Male_female_PEmode	Not
-0.702384	-1.80103	2.13728	0.143756	1	FALSE	LOC125184542	Pit_Normal_Male_female_PEmode	Not
-0.701145	0.163694	1.41409	0.234379	1	FALSE	GLI1	Pit_Normal_Male_female_PEmode	Not
-0.70043	4.17417	4.16401	0.0412916	0.665894	FALSE	KCNQ1	Pit_Normal_Male_female_PEmode	Not
-0.700113	0.495887	0.818565	0.3656	1	FALSE	RELL2	Pit_Normal_Male_female_PEmode	Not
-0.699781	2.1593	1.81426	0.177999	1	FALSE	DBX1	Pit_Normal_Male_female_PEmode	Not
-0.69893	0.694637	1.07014	0.300913	1	FALSE	LOC125184605	Pit_Normal_Male_female_PEmode	Not
-0.698618	-0.574223	1.28395	0.257165	1	FALSE	GRM8	Pit_Normal_Male_female_PEmode	Not
-0.698245	2.24781	6.10855	0.0134529	0.351849	FALSE	MAP3K19	Pit_Normal_Male_female_PEmode	Not
-0.696388	0.79742	2.41182	0.120422	1	FALSE	MEI1	Pit_Normal_Male_female_PEmode	Not
-0.69566	3.11639	1.33267	0.248331	1	FALSE	APLN	Pit_Normal_Male_female_PEmode	Not
-0.695095	3.36582	2.27845	0.131183	1	FALSE	HOXA9	Pit_Normal_Male_female_PEmode	Not
-0.694509	-0.350791	1.12766	0.288274	1	FALSE	SLC6A14	Pit_Normal_Male_female_PEmode	Not
-0.694478	2.07557	3.54636	0.0596764	0.784823	FALSE	UPF3A	Pit_Normal_Male_female_PEmode	Not
-0.694456	-0.443137	1.38878	0.238612	1	FALSE	LOC106035754	Pit_Normal_Male_female_PEmode	Not
-0.694075	1.49592	0.613629	0.433425	1	FALSE	BCAN	Pit_Normal_Male_female_PEmode	Not
-0.693791	-1.36262	0.430794	0.5116	1	FALSE	LOC106047418	Pit_Normal_Male_female_PEmode	Not
-0.693516	-0.674059	1.21829	0.269697	1	FALSE	LOC106042290	Pit_Normal_Male_female_PEmode	Not
-0.692458	-1.55957	0.455974	0.499512	1	FALSE	LOC125181974	Pit_Normal_Male_female_PEmode	Not
-0.692418	-1.27171	1.81828	0.177519	1	FALSE	LOC106032375	Pit_Normal_Male_female_PEmode	Not
-0.692354	7.78911	0.892017	0.344931	1	FALSE	LOC106047968	Pit_Normal_Male_female_PEmode	Not
-0.691453	-1.53916	0.509501	0.475355	1	FALSE	VSIG8	Pit_Normal_Male_female_PEmode	Not
-0.690834	5.00076	1.94514	0.163111	1	FALSE	HMOX1	Pit_Normal_Male_female_PEmode	Not
-0.690146	-0.725288	2.00562	0.156717	1	FALSE	LOC106037415	Pit_Normal_Male_female_PEmode	Not
-0.689659	3.95265	2.7239	0.0988564	0.955158	FALSE	ESRRB	Pit_Normal_Male_female_PEmode	Not
-0.688896	-0.639487	2.17595	0.140183	1	FALSE	TPBGL	Pit_Normal_Male_female_PEmode	Not
-0.688126	1.01304	1.98653	0.158704	1	FALSE	LOC125182220	Pit_Normal_Male_female_PEmode	Not
-0.687284	3.40986	1.81986	0.17733	1	FALSE	LOC106032731	Pit_Normal_Male_female_PEmode	Not
-0.686064	-1.37474	0.758951	0.383657	1	FALSE	LOC106032968	Pit_Normal_Male_female_PEmode	Not
-0.686041	0.442212	0.663525	0.415318	1	FALSE	AMER3	Pit_Normal_Male_female_PEmode	Not
-0.685969	3.48474	2.3683	0.123822	1	FALSE	LOC106049754	Pit_Normal_Male_female_PEmode	Not
-0.685637	-2.21649	0.395783	0.529275	1	FALSE	LOC106044678	Pit_Normal_Male_female_PEmode	Not
-0.684433	1.88244	4.58487	0.0322555	0.592649	FALSE	SUSD2	Pit_Normal_Male_female_PEmode	Not
-0.683535	5.66935	1.08574	0.297417	1	FALSE	CDH15	Pit_Normal_Male_female_PEmode	Not
-0.683302	-1.77036	1.11739	0.290482	1	FALSE	LOC106048702	Pit_Normal_Male_female_PEmode	Not
-0.683008	6.3669	0.378712	0.538293	1	FALSE	ASPN	Pit_Normal_Male_female_PEmode	Not
-0.682768	3.51686	3.29891	0.0693261	0.838549	FALSE	PDE9A	Pit_Normal_Male_female_PEmode	Not
-0.682262	2.16678	6.42255	0.011268	0.312122	FALSE	LOC106046254	Pit_Normal_Male_female_PEmode	Not
-0.682146	0.431518	2.02247	0.154987	1	FALSE	LOC125184820	Pit_Normal_Male_female_PEmode	Not
-0.681689	2.5915	3.00693	0.0829092	0.901898	FALSE	LOC106036846	Pit_Normal_Male_female_PEmode	Not
-0.681136	1.35415	1.32611	0.249498	1	FALSE	RHBDL1	Pit_Normal_Male_female_PEmode	Not
-0.680163	2.94343	1.98969	0.158373	1	FALSE	MORN3	Pit_Normal_Male_female_PEmode	Not
-0.67993	-0.863543	1.76007	0.184615	1	FALSE	LOC125182948	Pit_Normal_Male_female_PEmode	Not
-0.679718	2.44875	2.00134	0.157161	1	FALSE	TJP3	Pit_Normal_Male_female_PEmode	Not
-0.679312	2.4787	2.8406	0.09191	0.930999	FALSE	CGREF1	Pit_Normal_Male_female_PEmode	Not
-0.679271	5.94552	7.33452	0.00676429	0.21533	FALSE	FAM171A2	Pit_Normal_Male_female_PEmode	Not
-0.678708	-0.712588	1.35372	0.24463	1	FALSE	CNGB3	Pit_Normal_Male_female_PEmode	Not
-0.678238	-0.0309838	1.85286	0.173451	1	FALSE	LOC106048070	Pit_Normal_Male_female_PEmode	Not
-0.677541	-0.5932	1.82	0.177314	1	FALSE	LOC106030519	Pit_Normal_Male_female_PEmode	Not
-0.677448	-0.766741	1.23373	0.266684	1	FALSE	LOC106032328	Pit_Normal_Male_female_PEmode	Not
-0.677447	6.11828	14.5991	0.000132975	0.0107071	FALSE	LOC125181434	Pit_Normal_Male_female_PEmode	Not
-0.677179	-0.924408	0.881755	0.347722	1	FALSE	ANKRD55	Pit_Normal_Male_female_PEmode	Not
-0.67693	0.675116	2.04537	0.152669	1	FALSE	CCDC78	Pit_Normal_Male_female_PEmode	Not
-0.676509	1.09039	6.3137	0.0119809	0.325286	FALSE	LOC125180047	Pit_Normal_Male_female_PEmode	Not
-0.67466	-1.08607	0.462787	0.496324	1	FALSE	LOC125182923	Pit_Normal_Male_female_PEmode	Not
-0.674137	1.86081	3.12153	0.0772643	0.881699	FALSE	LOC106038337	Pit_Normal_Male_female_PEmode	Not
-0.673053	7.27422	9.41615	0.00215082	0.093464	FALSE	ZFP36L2	Pit_Normal_Male_female_PEmode	Not
-0.673008	4.01021	2.35748	0.124683	1	FALSE	GPR157	Pit_Normal_Male_female_PEmode	Not
-0.672898	0.0838018	1.23416	0.266599	1	FALSE	LOC125183415	Pit_Normal_Male_female_PEmode	Not
-0.672192	-1.55517	0.507877	0.476059	1	FALSE	LOC106049451	Pit_Normal_Male_female_PEmode	Not
-0.672185	1.71769	2.08797	0.148463	1	FALSE	LOC125182342	Pit_Normal_Male_female_PEmode	Not
-0.671935	1.77767	1.67077	0.196155	1	FALSE	SLC26A8	Pit_Normal_Male_female_PEmode	Not
-0.671883	-1.05631	1.55042	0.213073	1	FALSE	WNT1	Pit_Normal_Male_female_PEmode	Not
-0.671776	3.41178	1.51258	0.218746	1	FALSE	LOC125181138	Pit_Normal_Male_female_PEmode	Not
-0.670395	1.79519	0.840673	0.359204	1	FALSE	ESYT3	Pit_Normal_Male_female_PEmode	Not
-0.66955	-0.683351	1.19897	0.273528	1	FALSE	LOC125181173	Pit_Normal_Male_female_PEmode	Not
-0.669116	0.810832	0.479041	0.488857	1	FALSE	LOC125181715	Pit_Normal_Male_female_PEmode	Not
-0.669086	2.23612	2.55881	0.109681	0.985034	FALSE	DNAAF11	Pit_Normal_Male_female_PEmode	Not
-0.668793	-0.318678	1.36101	0.243362	1	FALSE	LOC106044556	Pit_Normal_Male_female_PEmode	Not
-0.668566	1.20481	3.52882	0.0603108	0.790536	FALSE	KLHL1	Pit_Normal_Male_female_PEmode	Not
-0.667609	5.47928	8.13487	0.00434219	0.155392	FALSE	MVK	Pit_Normal_Male_female_PEmode	Not
-0.666632	-0.498712	0.899645	0.342877	1	FALSE	LOC106041673	Pit_Normal_Male_female_PEmode	Not
-0.666462	0.439684	1.39953	0.236803	1	FALSE	CFAP300	Pit_Normal_Male_female_PEmode	Not
-0.666138	8.14424	1.08682	0.297177	1	FALSE	SYPL2	Pit_Normal_Male_female_PEmode	Not
-0.665696	-1.46205	1.22442	0.268496	1	FALSE	LOC106043504	Pit_Normal_Male_female_PEmode	Not
-0.665578	0.716505	0.483323	0.486921	1	FALSE	LOC106049914	Pit_Normal_Male_female_PEmode	Not
-0.664514	-1.37559	1.2009	0.273141	1	FALSE	LOC106032870	Pit_Normal_Male_female_PEmode	Not
-0.663322	0.106834	2.68098	0.101553	0.965904	FALSE	LOC125182634	Pit_Normal_Male_female_PEmode	Not
-0.662905	-1.6191	0.348437	0.554999	1	FALSE	LOC106032283	Pit_Normal_Male_female_PEmode	Not
-0.662837	-0.0563669	1.41917	0.23354	1	FALSE	LOC125181013	Pit_Normal_Male_female_PEmode	Not
-0.66239	-0.784252	1.76018	0.184602	1	FALSE	LOC125183253	Pit_Normal_Male_female_PEmode	Not
-0.662313	1.19339	0.880085	0.348178	1	FALSE	HYDIN	Pit_Normal_Male_female_PEmode	Not
-0.661984	1.29777	0.325754	0.56817	1	FALSE	C6	Pit_Normal_Male_female_PEmode	Not
-0.661791	-0.133418	0.901636	0.342344	1	FALSE	TCF7	Pit_Normal_Male_female_PEmode	Not
-0.66025	0.0145595	0.556715	0.455587	1	FALSE	LOC106029623	Pit_Normal_Male_female_PEmode	Not
-0.660248	1.04327	4.53956	0.0331201	0.603564	FALSE	LOC125179897	Pit_Normal_Male_female_PEmode	Not
-0.659829	1.04282	0.607035	0.435906	1	FALSE	TMEM184A	Pit_Normal_Male_female_PEmode	Not
-0.659606	1.4093	1.6964	0.192759	1	FALSE	FOXN4	Pit_Normal_Male_female_PEmode	Not
-0.659461	3.58001	1.10455	0.293269	1	FALSE	RAPSN	Pit_Normal_Male_female_PEmode	Not
-0.658022	0.127461	1.93915	0.163761	1	FALSE	CNNM1	Pit_Normal_Male_female_PEmode	Not
-0.656025	6.246	2.23888	0.134579	1	FALSE	RIPOR2	Pit_Normal_Male_female_PEmode	Not
-0.656007	2.49069	0.555769	0.45597	1	FALSE	ITGA10	Pit_Normal_Male_female_PEmode	Not
-0.655236	2.47336	1.26704	0.260323	1	FALSE	BDKRB2	Pit_Normal_Male_female_PEmode	Not
-0.653467	4.96959	3.7021	0.054344	0.75287	FALSE	FNDC10	Pit_Normal_Male_female_PEmode	Not
-0.653124	5.56324	0.626773	0.428541	1	FALSE	MEOX2	Pit_Normal_Male_female_PEmode	Not
-0.652909	0.102902	5.04768	0.0246589	0.510779	FALSE	LOC125184374	Pit_Normal_Male_female_PEmode	Not
-0.65284	3.44812	0.911217	0.339792	1	FALSE	LOC125182666	Pit_Normal_Male_female_PEmode	Not
-0.652239	3.18424	5.8284	0.0157695	0.386612	FALSE	TMEM37	Pit_Normal_Male_female_PEmode	Not
-0.65206	4.84019	0.373911	0.54088	1	FALSE	TSHB	Pit_Normal_Male_female_PEmode	Not
-0.651514	0.606511	1.52076	0.217505	1	FALSE	CHRNB4	Pit_Normal_Male_female_PEmode	Not
-0.651444	-0.162306	2.09065	0.148203	1	FALSE	LOC106049331	Pit_Normal_Male_female_PEmode	Not
-0.65116	1.49313	5.67908	0.0171683	0.406937	FALSE	LOC106041610	Pit_Normal_Male_female_PEmode	Not
-0.650336	2.85779	4.50236	0.0338481	0.608303	FALSE	LOC125179645	Pit_Normal_Male_female_PEmode	Not
-0.650294	4.88278	0.644076	0.422239	1	FALSE	THBS2	Pit_Normal_Male_female_PEmode	Not
-0.649409	1.27105	0.320759	0.571152	1	FALSE	DRD2	Pit_Normal_Male_female_PEmode	Not
-0.649342	2.27526	5.0897	0.0240683	0.50683	FALSE	LOC125181064	Pit_Normal_Male_female_PEmode	Not
-0.649132	6.74098	7.425	0.00643237	0.206364	FALSE	PPT1	Pit_Normal_Male_female_PEmode	Not
-0.648616	5.041	8.73462	0.00312224	0.124179	FALSE	MMAB	Pit_Normal_Male_female_PEmode	Not
-0.648374	-0.80431	1.47745	0.224175	1	FALSE	LOC125181790	Pit_Normal_Male_female_PEmode	Not
-0.648097	-0.167844	0.641733	0.423084	1	FALSE	LOC125183086	Pit_Normal_Male_female_PEmode	Not
-0.648078	1.87053	1.0407	0.307658	1	FALSE	LOC106046141	Pit_Normal_Male_female_PEmode	Not
-0.647673	1.9717	0.584513	0.444549	1	FALSE	CTHRC1	Pit_Normal_Male_female_PEmode	Not
-0.647138	2.33871	1.47254	0.224946	1	FALSE	SLC18A2	Pit_Normal_Male_female_PEmode	Not
-0.646928	-1.06514	1.414	0.234394	1	FALSE	LOC125184463	Pit_Normal_Male_female_PEmode	Not
-0.646892	2.48288	5.18905	0.0227297	0.491647	FALSE	LOC106036920	Pit_Normal_Male_female_PEmode	Not
-0.646794	0.195051	2.70813	0.0998377	0.959587	FALSE	LOC106043157	Pit_Normal_Male_female_PEmode	Not
-0.646402	-0.861645	2.30955	0.128582	1	FALSE	LOC125183480	Pit_Normal_Male_female_PEmode	Not
-0.64574	2.08673	3.11298	0.0776707	0.881699	FALSE	CCNE2	Pit_Normal_Male_female_PEmode	Not
-0.64478	5.20277	2.91006	0.0880283	0.920015	FALSE	ARG2	Pit_Normal_Male_female_PEmode	Not
-0.644512	-0.0923662	2.38313	0.122652	1	FALSE	LOC106039213	Pit_Normal_Male_female_PEmode	Not
-0.644141	-0.757245	1.32364	0.249939	1	FALSE	LOC106030195	Pit_Normal_Male_female_PEmode	Not
-0.64408	0.687517	1.8909	0.169101	1	FALSE	LOC106047103	Pit_Normal_Male_female_PEmode	Not
-0.643789	1.55858	0.358367	0.549415	1	FALSE	C1QTNF8	Pit_Normal_Male_female_PEmode	Not
-0.643734	1.07388	3.44661	0.0633817	0.810556	FALSE	OIT3	Pit_Normal_Male_female_PEmode	Not
-0.643708	6.85805	4.05292	0.044095	0.682662	FALSE	VEGFA	Pit_Normal_Male_female_PEmode	Not
-0.643264	-0.0108689	2.79403	0.0946162	0.93568	FALSE	ADGRF4	Pit_Normal_Male_female_PEmode	Not
-0.642993	-1.18657	1.03174	0.309749	1	FALSE	LOC106044860	Pit_Normal_Male_female_PEmode	Not
-0.642827	-1.78347	0.551733	0.457611	1	FALSE	LOC106043380	Pit_Normal_Male_female_PEmode	Not
-0.642788	2.89145	1.42321	0.232876	1	FALSE	LOC106036137	Pit_Normal_Male_female_PEmode	Not
-0.641682	0.204817	2.64512	0.103869	0.973498	FALSE	LOC125183133	Pit_Normal_Male_female_PEmode	Not
-0.641091	0.332119	0.612681	0.43378	1	FALSE	MATK	Pit_Normal_Male_female_PEmode	Not
-0.641031	-1.90153	0.695826	0.40419	1	FALSE	LOC125182472	Pit_Normal_Male_female_PEmode	Not
-0.640369	9.55997	0.837206	0.360197	1	FALSE	LOC106031895	Pit_Normal_Male_female_PEmode	Not
-0.639934	1.35896	2.14983	0.142586	1	FALSE	LOC106029596	Pit_Normal_Male_female_PEmode	Not
-0.638438	0.610676	2.14578	0.142962	1	FALSE	RDH5	Pit_Normal_Male_female_PEmode	Not
-0.638254	0.904951	1.09767	0.294779	1	FALSE	CHRNA9	Pit_Normal_Male_female_PEmode	Not
-0.637611	0.182084	1.99733	0.157576	1	FALSE	LOC106037332	Pit_Normal_Male_female_PEmode	Not
-0.637585	1.74529	2.87271	0.0900931	0.92497	FALSE	LOC125181532	Pit_Normal_Male_female_PEmode	Not
-0.636745	0.982393	1.00148	0.316954	1	FALSE	LOC106047013	Pit_Normal_Male_female_PEmode	Not
-0.636617	-0.383153	0.685479	0.407706	1	FALSE	LOC106048068	Pit_Normal_Male_female_PEmode	Not
-0.636557	0.792372	0.814605	0.366762	1	FALSE	LOC106033289	Pit_Normal_Male_female_PEmode	Not
-0.635821	1.53039	2.54082	0.110937	0.987686	FALSE	LOC125182178	Pit_Normal_Male_female_PEmode	Not
-0.635235	1.47786	1.22506	0.268369	1	FALSE	UBXN11	Pit_Normal_Male_female_PEmode	Not
-0.635068	1.09542	1.46975	0.225386	1	FALSE	HSD11B2	Pit_Normal_Male_female_PEmode	Not
-0.63426	2.18314	1.58549	0.207972	1	FALSE	LOC125180955	Pit_Normal_Male_female_PEmode	Not
-0.633848	-1.71411	0.891766	0.344999	1	FALSE	BSX	Pit_Normal_Male_female_PEmode	Not
-0.632651	0.912529	8.67446	0.00322701	0.127727	FALSE	SOX14	Pit_Normal_Male_female_PEmode	Not
-0.632539	2.2188	1.3965	0.237311	1	FALSE	ATP6V1C2	Pit_Normal_Male_female_PEmode	Not
-0.631162	0.485451	3.63425	0.056602	0.769019	FALSE	LOC106035148	Pit_Normal_Male_female_PEmode	Not
-0.630088	0.801323	0.508829	0.475646	1	FALSE	B3GALT5	Pit_Normal_Male_female_PEmode	Not
-0.629327	1.21183	0.68675	0.407272	1	FALSE	LOC106038121	Pit_Normal_Male_female_PEmode	Not
-0.629027	-0.0600022	0.571803	0.449543	1	FALSE	TNFRSF13B	Pit_Normal_Male_female_PEmode	Not
-0.628915	0.69768	0.859038	0.354008	1	FALSE	FAM162B	Pit_Normal_Male_female_PEmode	Not
-0.628424	5.50283	1.42107	0.233227	1	FALSE	TENT5C	Pit_Normal_Male_female_PEmode	Not
-0.628126	0.63312	0.682737	0.408646	1	FALSE	LMNTD1	Pit_Normal_Male_female_PEmode	Not
-0.627976	-0.676012	0.759852	0.383375	1	FALSE	LOC125180692	Pit_Normal_Male_female_PEmode	Not
-0.62796	-1.2519	0.814136	0.3669	1	FALSE	TMED6	Pit_Normal_Male_female_PEmode	Not
-0.627125	-0.403534	1.85251	0.173492	1	FALSE	LOC106043210	Pit_Normal_Male_female_PEmode	Not
-0.626927	-0.435613	1.83674	0.175333	1	FALSE	LOC106034165	Pit_Normal_Male_female_PEmode	Not
-0.626684	1.67783	6.38193	0.0115288	0.317739	FALSE	LOC125184472	Pit_Normal_Male_female_PEmode	Not
-0.626441	-1.81696	0.443061	0.505649	1	FALSE	ANKRD34B	Pit_Normal_Male_female_PEmode	Not
-0.626289	-1.12949	0.711859	0.398827	1	FALSE	CDH17	Pit_Normal_Male_female_PEmode	Not
-0.625889	1.57584	2.18707	0.139174	1	FALSE	IGFALS	Pit_Normal_Male_female_PEmode	Not
-0.625538	-1.27481	0.551077	0.457878	1	FALSE	NMU	Pit_Normal_Male_female_PEmode	Not
-0.625305	-0.751759	0.842386	0.358715	1	FALSE	LOC125179739	Pit_Normal_Male_female_PEmode	Not
-0.624817	3.68346	5.2987	0.0213414	0.470622	FALSE	LOC125181531	Pit_Normal_Male_female_PEmode	Not
-0.624809	2.24738	4.67053	0.0306844	0.580232	FALSE	MCPH1	Pit_Normal_Male_female_PEmode	Not
-0.624661	0.998023	0.925212	0.33611	1	FALSE	G6PC1	Pit_Normal_Male_female_PEmode	Not
-0.624595	1.43838	1.59653	0.206395	1	FALSE	LOC125183565	Pit_Normal_Male_female_PEmode	Not
-0.623112	-0.462001	1.76406	0.184119	1	FALSE	LOC106035116	Pit_Normal_Male_female_PEmode	Not
-0.623017	-1.15064	0.604686	0.436796	1	FALSE	LOC106041235	Pit_Normal_Male_female_PEmode	Not
-0.622907	-0.738399	1.05158	0.305143	1	FALSE	IDO2	Pit_Normal_Male_female_PEmode	Not
-0.622671	1.28216	4.38469	0.036263	0.631661	FALSE	LOC125184012	Pit_Normal_Male_female_PEmode	Not
-0.62257	1.16265	0.808556	0.368547	1	FALSE	ST6GAL2	Pit_Normal_Male_female_PEmode	Not
-0.622137	0.371335	0.58792	0.443224	1	FALSE	LOC106049354	Pit_Normal_Male_female_PEmode	Not
-0.621612	4.53053	6.79818	0.00912509	0.2691	FALSE	LOC125181275	Pit_Normal_Male_female_PEmode	Not
-0.620748	2.17602	1.88979	0.169226	1	FALSE	LOC106042458	Pit_Normal_Male_female_PEmode	Not
-0.620643	5.67043	9.78183	0.00176244	0.0804164	FALSE	MTRF1	Pit_Normal_Male_female_PEmode	Not
-0.620268	1.56023	0.364183	0.546192	1	FALSE	LOC125181969	Pit_Normal_Male_female_PEmode	Not
-0.619834	-1.74413	0.531273	0.466072	1	FALSE	LOC125183786	Pit_Normal_Male_female_PEmode	Not
-0.619663	4.38869	3.32178	0.0683677	0.834406	FALSE	LOC106048758	Pit_Normal_Male_female_PEmode	Not
-0.619613	6.2622	4.63068	0.0314052	0.585305	FALSE	GDPD4	Pit_Normal_Male_female_PEmode	Not
-0.619505	-0.682186	1.6844	0.194341	1	FALSE	LOC125183318	Pit_Normal_Male_female_PEmode	Not
-0.619387	-0.428066	2.51956	0.112442	0.988744	FALSE	LOC106041034	Pit_Normal_Male_female_PEmode	Not
-0.619158	-1.27573	0.299977	0.583897	1	FALSE	LOC106043128	Pit_Normal_Male_female_PEmode	Not
-0.618946	5.08828	5.47653	0.0192735	0.440928	FALSE	KBTBD12	Pit_Normal_Male_female_PEmode	Not
-0.618929	5.79463	5.21782	0.0223566	0.487689	FALSE	LOC106049048	Pit_Normal_Male_female_PEmode	Not
-0.618917	4.54898	10.0238	0.00154533	0.0725244	FALSE	TMEM86A	Pit_Normal_Male_female_PEmode	Not
-0.618699	0.171653	1.03344	0.309352	1	FALSE	LOC125183478	Pit_Normal_Male_female_PEmode	Not
-0.618037	0.0488683	1.98413	0.158956	1	FALSE	OXLD1	Pit_Normal_Male_female_PEmode	Not
-0.617675	0.112054	4.99598	0.0254063	0.517772	FALSE	LOC106043358	Pit_Normal_Male_female_PEmode	Not
-0.617238	0.807072	2.12272	0.145128	1	FALSE	LOC106030209	Pit_Normal_Male_female_PEmode	Not
-0.615354	-1.23648	1.26212	0.261249	1	FALSE	LOC125183945	Pit_Normal_Male_female_PEmode	Not
-0.615218	-0.935347	1.15915	0.281643	1	FALSE	LOC125181249	Pit_Normal_Male_female_PEmode	Not
-0.614779	0.0918759	0.658891	0.416952	1	FALSE	TMEM79	Pit_Normal_Male_female_PEmode	Not
-0.614737	0.653562	2.10771	0.146558	1	FALSE	LOC125184217	Pit_Normal_Male_female_PEmode	Not
-0.614362	-0.0129281	1.28023	0.257855	1	FALSE	LOC125182027	Pit_Normal_Male_female_PEmode	Not
-0.613884	-1.34001	1.23112	0.267189	1	FALSE	LOC125182461	Pit_Normal_Male_female_PEmode	Not
-0.613883	6.76419	0.824169	0.363964	1	FALSE	HMCN2	Pit_Normal_Male_female_PEmode	Not
-0.613876	-1.14504	0.944375	0.331155	1	FALSE	LOC125182944	Pit_Normal_Male_female_PEmode	Not
-0.61341	-0.415168	2.3161	0.128041	1	FALSE	LOC106037513	Pit_Normal_Male_female_PEmode	Not
-0.61189	-1.78447	0.689256	0.406418	1	FALSE	LOC125182365	Pit_Normal_Male_female_PEmode	Not
-0.610744	-0.48642	2.0051	0.156771	1	FALSE	LOC106031308	Pit_Normal_Male_female_PEmode	Not
-0.61041	3.83121	1.45391	0.227902	1	FALSE	C1QTNF4	Pit_Normal_Male_female_PEmode	Not
-0.610407	3.76661	3.12959	0.0768829	0.880371	FALSE	LOC106040531	Pit_Normal_Male_female_PEmode	Not
-0.609233	-0.518437	1.37669	0.240666	1	FALSE	LOC125179994	Pit_Normal_Male_female_PEmode	Not
-0.608017	4.24658	0.779672	0.377241	1	FALSE	MEGF6	Pit_Normal_Male_female_PEmode	Not
-0.607761	-0.0381868	1.45104	0.228361	1	FALSE	LOC106047395	Pit_Normal_Male_female_PEmode	Not
-0.606898	4.56145	1.93072	0.16468	1	FALSE	S100A1	Pit_Normal_Male_female_PEmode	Not
-0.60677	-1.29977	0.624627	0.429333	1	FALSE	LOC106037037	Pit_Normal_Male_female_PEmode	Not
-0.606609	2.55102	4.22052	0.039938	0.655985	FALSE	OTOA	Pit_Normal_Male_female_PEmode	Not
-0.606157	-1.66532	0.620892	0.430716	1	FALSE	ZIC4	Pit_Normal_Male_female_PEmode	Not
-0.60602	2.0655	2.18367	0.139481	1	FALSE	STAR	Pit_Normal_Male_female_PEmode	Not
-0.605853	0.0316454	1.18431	0.276481	1	FALSE	unassigned_gene_7	Pit_Normal_Male_female_PEmode	Not
-0.605551	4.85229	0.452782	0.501017	1	FALSE	CUNH14orf180	Pit_Normal_Male_female_PEmode	Not
-0.605259	-0.594414	1.61388	0.203947	1	FALSE	LOC125182319	Pit_Normal_Male_female_PEmode	Not
-0.605223	4.33343	8.21971	0.00414377	0.149914	FALSE	CDK8	Pit_Normal_Male_female_PEmode	Not
-0.603582	0.309428	0.979834	0.32224	1	FALSE	LOC106045604	Pit_Normal_Male_female_PEmode	Not
-0.603376	1.05914	1.94207	0.163444	1	FALSE	LOC106031136	Pit_Normal_Male_female_PEmode	Not
-0.603035	-0.588443	1.71577	0.190239	1	FALSE	unassigned_gene_1	Pit_Normal_Male_female_PEmode	Not
-0.60283	-0.272551	1.79534	0.180276	1	FALSE	LOC106033756	Pit_Normal_Male_female_PEmode	Not
-0.602582	0.142244	1.81129	0.178354	1	FALSE	LOC125182028	Pit_Normal_Male_female_PEmode	Not
-0.600833	2.56058	1.26899	0.259957	1	FALSE	LOC125180028	Pit_Normal_Male_female_PEmode	Not
-0.60063	1.2367	2.7984	0.0943585	0.935214	FALSE	LOC106045778	Pit_Normal_Male_female_PEmode	Not
-0.600229	-0.111873	0.977084	0.32292	1	FALSE	LOC125184103	Pit_Normal_Male_female_PEmode	Not
-0.600095	3.18515	4.2522	0.0391996	0.654227	FALSE	PHACTR1	Pit_Normal_Male_female_PEmode	Not
-0.599618	-0.370722	0.996958	0.318048	1	FALSE	LOC125184036	Pit_Normal_Male_female_PEmode	Not
-0.599327	0.733497	2.53023	0.111684	0.987686	FALSE	FAM78B	Pit_Normal_Male_female_PEmode	Not
-0.599189	-0.836895	1.1158	0.290825	1	FALSE	APOF	Pit_Normal_Male_female_PEmode	Not
-0.599156	-0.482429	0.832442	0.361567	1	FALSE	LOC106030393	Pit_Normal_Male_female_PEmode	Not
-0.599003	6.03501	1.98233	0.159145	1	FALSE	ND6	Pit_Normal_Male_female_PEmode	Not
-0.598835	1.06763	0.453673	0.500596	1	FALSE	MUC13	Pit_Normal_Male_female_PEmode	Not
-0.598799	1.02559	1.45131	0.228318	1	FALSE	CCSER1	Pit_Normal_Male_female_PEmode	Not
-0.598748	-2.19974	0.154993	0.693809	1	FALSE	LOC125182787	Pit_Normal_Male_female_PEmode	Not
-0.598513	-0.927169	0.394851	0.52976	1	FALSE	LOC106031687	Pit_Normal_Male_female_PEmode	Not
-0.59836	-0.220386	1.48512	0.222975	1	FALSE	LOC125183738	Pit_Normal_Male_female_PEmode	Not
-0.598096	0.956163	2.36217	0.124309	1	FALSE	HSF4	Pit_Normal_Male_female_PEmode	Not
-0.597815	-0.573394	0.326115	0.567956	1	FALSE	SLC5A8	Pit_Normal_Male_female_PEmode	Not
-0.597636	1.90202	0.772767	0.379363	1	FALSE	FGFBP2	Pit_Normal_Male_female_PEmode	Not
-0.597154	-1.32795	1.21956	0.269447	1	FALSE	LOC106045483	Pit_Normal_Male_female_PEmode	Not
-0.59667	3.53897	2.96044	0.085325	0.908327	FALSE	NOS2	Pit_Normal_Male_female_PEmode	Not
-0.596546	-0.853265	1.04765	0.306048	1	FALSE	TM4SF1	Pit_Normal_Male_female_PEmode	Not
-0.596199	-1.20381	0.329145	0.566163	1	FALSE	LOC125179647	Pit_Normal_Male_female_PEmode	Not
-0.595388	4.32188	1.09074	0.296306	1	FALSE	LIPG	Pit_Normal_Male_female_PEmode	Not
-0.594927	2.74855	3.92286	0.0476338	0.708726	FALSE	FAM219B	Pit_Normal_Male_female_PEmode	Not
-0.594013	2.29275	5.54708	0.0185116	0.428873	FALSE	LOC125183984	Pit_Normal_Male_female_PEmode	Not
-0.593231	2.60933	7.12387	0.00760645	0.232237	FALSE	AGBL3	Pit_Normal_Male_female_PEmode	Not
-0.592449	-1.11934	0.853512	0.355561	1	FALSE	NPY5R	Pit_Normal_Male_female_PEmode	Not
-0.591896	1.32739	1.00261	0.316681	1	FALSE	TTC24	Pit_Normal_Male_female_PEmode	Not
-0.591803	3.75386	4.10557	0.0427421	0.676379	FALSE	ADGRB2	Pit_Normal_Male_female_PEmode	Not
-0.591796	-0.210471	1.66637	0.196746	1	FALSE	LOC125183092	Pit_Normal_Male_female_PEmode	Not
-0.591753	1.47337	1.19963	0.273395	1	FALSE	SMIM35	Pit_Normal_Male_female_PEmode	Not
-0.591436	0.591983	1.38409	0.239405	1	FALSE	LOC106042630	Pit_Normal_Male_female_PEmode	Not
-0.590972	3.22737	4.34347	0.0371511	0.635671	FALSE	GGT7	Pit_Normal_Male_female_PEmode	Not
-0.590907	9.63216	2.53454	0.111379	0.987686	FALSE	CD36	Pit_Normal_Male_female_PEmode	Not
-0.590797	-0.932446	1.31324	0.251808	1	FALSE	OPRM1	Pit_Normal_Male_female_PEmode	Not
-0.59032	0.725384	0.175472	0.675294	1	FALSE	ADAM8	Pit_Normal_Male_female_PEmode	Not
-0.590233	3.48684	1.43625	0.230747	1	FALSE	CNGB1	Pit_Normal_Male_female_PEmode	Not
-0.589682	-0.741667	0.657474	0.417453	1	FALSE	LOC106035498	Pit_Normal_Male_female_PEmode	Not
-0.589467	0.575902	0.653499	0.418864	1	FALSE	LOC125179922	Pit_Normal_Male_female_PEmode	Not
-0.58936	-0.031451	1.17558	0.278257	1	FALSE	LOC125181075	Pit_Normal_Male_female_PEmode	Not
-0.58817	-0.160024	2.3734	0.123418	1	FALSE	LOC125180781	Pit_Normal_Male_female_PEmode	Not
-0.588073	1.32476	0.483715	0.486744	1	FALSE	LOC106046895	Pit_Normal_Male_female_PEmode	Not
-0.5876	-0.5796	0.439175	0.507521	1	FALSE	LOC106048175	Pit_Normal_Male_female_PEmode	Not
-0.587224	0.116282	0.644756	0.421994	1	FALSE	LOC106039877	Pit_Normal_Male_female_PEmode	Not
-0.586027	-0.918668	1.03459	0.309083	1	FALSE	LOC106047613	Pit_Normal_Male_female_PEmode	Not
-0.585813	-0.363236	2.1233	0.145074	1	FALSE	LOC125181692	Pit_Normal_Male_female_PEmode	Not
-0.585661	-0.629757	0.885182	0.346786	1	FALSE	LOC125181809	Pit_Normal_Male_female_PEmode	Not
-0.585499	3.08429	2.39259	0.121911	1	FALSE	HOXA3	Pit_Normal_Male_female_PEmode	Not
-0.585194	0.509479	0.421386	0.516246	1	FALSE	NEK10	Pit_Normal_Male_female_PEmode	Not
-0.585018	3.24016	0.662557	0.415659	1	FALSE	ADARB2	Pit_Normal_Male_female_PEmode	Not
-0.584819	0.991714	2.3504	0.125251	1	FALSE	LOC125183400	Pit_Normal_Male_female_PEmode	Not
-0.584745	1.92005	1.36218	0.24316	1	FALSE	CSPG5	Pit_Normal_Male_female_PEmode	Not
-0.584102	4.73109	0.376755	0.539345	1	FALSE	GATM	Pit_Normal_Male_female_PEmode	Not
-0.583661	4.50838	0.992952	0.319022	1	FALSE	RGS4	Pit_Normal_Male_female_PEmode	Not
-0.582758	0.646702	1.766	0.183878	1	FALSE	PAK5	Pit_Normal_Male_female_PEmode	Not
-0.58249	3.21228	1.66671	0.1967	1	FALSE	CAPG	Pit_Normal_Male_female_PEmode	Not
-0.581826	1.68312	2.50757	0.113301	0.990461	FALSE	LOC106032099	Pit_Normal_Male_female_PEmode	Not
-0.581657	0.127001	3.12724	0.0769938	0.880371	FALSE	LOC125184411	Pit_Normal_Male_female_PEmode	Not
-0.581539	-1.3576	0.759708	0.38342	1	FALSE	LOC106041910	Pit_Normal_Male_female_PEmode	Not
-0.581469	-0.0670976	0.900953	0.342526	1	FALSE	LOC106038860	Pit_Normal_Male_female_PEmode	Not
-0.581282	3.58539	0.823057	0.364288	1	FALSE	FMN2	Pit_Normal_Male_female_PEmode	Not
-0.580948	1.87239	3.55771	0.0592693	0.78072	FALSE	LOC125183502	Pit_Normal_Male_female_PEmode	Not
-0.580082	0.927543	1.3942	0.237697	1	FALSE	SMIM38	Pit_Normal_Male_female_PEmode	Not
-0.579635	1.66449	1.33449	0.248008	1	FALSE	LOC106048723	Pit_Normal_Male_female_PEmode	Not
-0.579302	1.13546	1.83058	0.176059	1	FALSE	MST1R	Pit_Normal_Male_female_PEmode	Not
-0.579237	0.370223	1.38672	0.238959	1	FALSE	FSIP1	Pit_Normal_Male_female_PEmode	Not
-0.579214	4.37961	3.87327	0.0490609	0.716174	FALSE	LPAR4	Pit_Normal_Male_female_PEmode	Not
-0.579114	0.287605	1.28458	0.257049	1	FALSE	HEPACAM	Pit_Normal_Male_female_PEmode	Not
-0.578919	0.231523	0.749709	0.386569	1	FALSE	LOC106036272	Pit_Normal_Male_female_PEmode	Not
-0.578869	-1.75068	0.948423	0.330121	1	FALSE	IGF2BP1	Pit_Normal_Male_female_PEmode	Not
-0.578804	0.178667	2.56529	0.109233	0.985034	FALSE	LOC125185069	Pit_Normal_Male_female_PEmode	Not
-0.578623	0.97219	2.19079	0.138838	1	FALSE	TMEM221	Pit_Normal_Male_female_PEmode	Not
-0.578551	-0.664458	0.273992	0.600666	1	FALSE	LOC106040412	Pit_Normal_Male_female_PEmode	Not
-0.578513	0.353199	0.897143	0.343549	1	FALSE	GLP1R	Pit_Normal_Male_female_PEmode	Not
-0.578502	5.70799	18.4992	1.69977e-05	0.00178977	FALSE	STOML2	Pit_Normal_Male_female_PEmode	Not
-0.578427	10.7075	4.29476	0.03823	0.645391	FALSE	LOC125181861	Pit_Normal_Male_female_PEmode	Not
-0.578391	-0.969679	0.289727	0.590395	1	FALSE	DNAH14	Pit_Normal_Male_female_PEmode	Not
-0.578335	-0.467418	0.587001	0.443581	1	FALSE	HORMAD1	Pit_Normal_Male_female_PEmode	Not
-0.578289	1.82065	1.22278	0.268815	1	FALSE	LOC125184669	Pit_Normal_Male_female_PEmode	Not
-0.577374	0.436332	1.18643	0.276051	1	FALSE	MORN5	Pit_Normal_Male_female_PEmode	Not
-0.576835	3.56596	2.56397	0.109324	0.985034	FALSE	LOC106034164	Pit_Normal_Male_female_PEmode	Not
-0.576671	0.964833	1.81008	0.178499	1	FALSE	CUNH1orf116	Pit_Normal_Male_female_PEmode	Not
-0.576011	2.07136	3.11037	0.0777955	0.88191	FALSE	LOC106033606	Pit_Normal_Male_female_PEmode	Not
-0.575563	2.42462	1.38741	0.238843	1	FALSE	NOTUM	Pit_Normal_Male_female_PEmode	Not
-0.57515	0.626789	2.00686	0.15659	1	FALSE	LOC106029334	Pit_Normal_Male_female_PEmode	Not
-0.575149	-0.235719	0.391404	0.531562	1	FALSE	LOC106037071	Pit_Normal_Male_female_PEmode	Not
-0.57485	0.192636	2.59265	0.10736	0.980813	FALSE	SH2D4B	Pit_Normal_Male_female_PEmode	Not
-0.574739	5.48609	0.39398	0.530215	1	FALSE	KY	Pit_Normal_Male_female_PEmode	Not
-0.574414	-0.0308172	0.545379	0.460212	1	FALSE	LOC106048195	Pit_Normal_Male_female_PEmode	Not
-0.574371	-0.960033	0.326251	0.567875	1	FALSE	LOC106043002	Pit_Normal_Male_female_PEmode	Not
-0.573614	-1.0455	0.550787	0.457996	1	FALSE	LOC125180517	Pit_Normal_Male_female_PEmode	Not
-0.573503	-1.75935	0.375786	0.539867	1	FALSE	LOC106046783	Pit_Normal_Male_female_PEmode	Not
-0.573328	-1.28063	0.625298	0.429085	1	FALSE	SLC23A1	Pit_Normal_Male_female_PEmode	Not
-0.573218	10.8508	0.711856	0.398828	1	FALSE	SLC25A4	Pit_Normal_Male_female_PEmode	Not
-0.572767	6.01942	2.63762	0.10436	0.973498	FALSE	PM20D2	Pit_Normal_Male_female_PEmode	Not
-0.572294	0.371305	0.445396	0.504529	1	FALSE	LOC125183251	Pit_Normal_Male_female_PEmode	Not
-0.57216	-0.776569	0.438894	0.507657	1	FALSE	LOC106037140	Pit_Normal_Male_female_PEmode	Not
-0.572112	-0.292238	0.593755	0.440971	1	FALSE	CLRN2	Pit_Normal_Male_female_PEmode	Not
-0.571821	3.73648	1.32845	0.249082	1	FALSE	LOC125183798	Pit_Normal_Male_female_PEmode	Not
-0.571588	4.17497	8.31538	0.00393108	0.143813	FALSE	PELI2	Pit_Normal_Male_female_PEmode	Not
-0.571108	0.443574	0.308603	0.578539	1	FALSE	TMPRSS7	Pit_Normal_Male_female_PEmode	Not
-0.570968	1.80514	1.64075	0.200223	1	FALSE	GRIN2A	Pit_Normal_Male_female_PEmode	Not
-0.570797	1.45295	0.744599	0.388192	1	FALSE	LOC125181182	Pit_Normal_Male_female_PEmode	Not
-0.570725	2.18019	2.65609	0.103154	0.971362	FALSE	LOC125183712	Pit_Normal_Male_female_PEmode	Not
-0.570585	-0.73575	1.41183	0.234752	1	FALSE	LOC125182390	Pit_Normal_Male_female_PEmode	Not
-0.570495	0.632429	0.953946	0.328717	1	FALSE	ABHD3	Pit_Normal_Male_female_PEmode	Not
-0.570448	1.71674	1.97987	0.159404	1	FALSE	LOC125184629	Pit_Normal_Male_female_PEmode	Not
-0.570026	3.43057	1.59719	0.206302	1	FALSE	TRIM9	Pit_Normal_Male_female_PEmode	Not
-0.569963	4.78213	0.670783	0.412779	1	FALSE	IGSF21	Pit_Normal_Male_female_PEmode	Not
-0.56995	-0.759694	1.78316	0.181762	1	FALSE	LOC125179763	Pit_Normal_Male_female_PEmode	Not
-0.569879	-0.859544	1.65844	0.197814	1	FALSE	LOC125181754	Pit_Normal_Male_female_PEmode	Not
-0.569701	0.321211	0.662531	0.415668	1	FALSE	KCNH8	Pit_Normal_Male_female_PEmode	Not
-0.569653	2.57805	1.56323	0.211193	1	FALSE	LOC125184826	Pit_Normal_Male_female_PEmode	Not
-0.569635	1.22624	0.813905	0.366968	1	FALSE	LOC125183493	Pit_Normal_Male_female_PEmode	Not
-0.568645	-0.663509	1.94701	0.16291	1	FALSE	LOC125179909	Pit_Normal_Male_female_PEmode	Not
-0.568614	-0.394997	0.480613	0.488145	1	FALSE	SLC17A6	Pit_Normal_Male_female_PEmode	Not
-0.568602	0.0634143	1.19629	0.274065	1	FALSE	LOC106042461	Pit_Normal_Male_female_PEmode	Not
-0.568214	0.727333	1.69625	0.192779	1	FALSE	LOC106037125	Pit_Normal_Male_female_PEmode	Not
-0.568081	0.632581	1.34672	0.245852	1	FALSE	LOC125180628	Pit_Normal_Male_female_PEmode	Not
-0.567765	2.38242	0.672664	0.412125	1	FALSE	LOC125181180	Pit_Normal_Male_female_PEmode	Not
-0.567579	0.869416	2.87038	0.0902235	0.92497	FALSE	GUCA1A	Pit_Normal_Male_female_PEmode	Not
-0.567462	1.23858	0.264091	0.607324	1	FALSE	IFITM5	Pit_Normal_Male_female_PEmode	Not
-0.566875	4.46842	5.72175	0.016756	0.40239	FALSE	AEN	Pit_Normal_Male_female_PEmode	Not
-0.566759	1.97816	1.16433	0.280569	1	FALSE	LOC125180759	Pit_Normal_Male_female_PEmode	Not
-0.566668	7.58921	0.835095	0.360803	1	FALSE	MYO18B	Pit_Normal_Male_female_PEmode	Not
-0.566456	-1.12266	0.666014	0.414445	1	FALSE	LOC106038684	Pit_Normal_Male_female_PEmode	Not
-0.566408	0.69981	1.12858	0.288079	1	FALSE	LOC125180921	Pit_Normal_Male_female_PEmode	Not
-0.565996	3.40814	1.65367	0.198461	1	FALSE	CXCR4	Pit_Normal_Male_female_PEmode	Not
-0.565973	-0.240639	1.48267	0.223358	1	FALSE	S1PR4	Pit_Normal_Male_female_PEmode	Not
-0.5659	0.403156	1.27242	0.259312	1	FALSE	LOC125180297	Pit_Normal_Male_female_PEmode	Not
-0.565226	0.850953	3.26331	0.0708458	0.847144	FALSE	LOC125183088	Pit_Normal_Male_female_PEmode	Not
-0.565211	0.466066	1.47579	0.224435	1	FALSE	ETNK2	Pit_Normal_Male_female_PEmode	Not
-0.564918	3.67475	2.74771	0.0973941	0.951126	FALSE	SLC46A1	Pit_Normal_Male_female_PEmode	Not
-0.564894	-0.958932	1.08703	0.297131	1	FALSE	LOC125182269	Pit_Normal_Male_female_PEmode	Not
-0.564701	-1.91075	1.21572	0.270203	1	FALSE	LOC106030280	Pit_Normal_Male_female_PEmode	Not
-0.56448	1.56602	0.370823	0.542556	1	FALSE	LOC125179986	Pit_Normal_Male_female_PEmode	Not
-0.564323	4.33787	5.17372	0.0229311	0.491881	FALSE	BACH2	Pit_Normal_Male_female_PEmode	Not
-0.563531	-0.889738	1.63325	0.201254	1	FALSE	LOC125184045	Pit_Normal_Male_female_PEmode	Not
-0.563439	4.1504	1.06682	0.301665	1	FALSE	RASL10B	Pit_Normal_Male_female_PEmode	Not
-0.563418	4.93038	5.1838	0.0227983	0.491647	FALSE	CEL	Pit_Normal_Male_female_PEmode	Not
-0.562609	-1.92135	0.345556	0.55664	1	FALSE	LOC125181991	Pit_Normal_Male_female_PEmode	Not
-0.562499	3.64693	0.277552	0.59831	1	FALSE	KL	Pit_Normal_Male_female_PEmode	Not
-0.561991	2.48895	2.27278	0.131664	1	FALSE	HOXC9	Pit_Normal_Male_female_PEmode	Not
-0.561988	0.637572	0.89105	0.345193	1	FALSE	NWD2	Pit_Normal_Male_female_PEmode	Not
-0.561981	-1.24027	1.34848	0.245544	1	FALSE	LOC125182245	Pit_Normal_Male_female_PEmode	Not
-0.561697	2.45921	4.1255	0.0422415	0.671692	FALSE	LOC106049439	Pit_Normal_Male_female_PEmode	Not
-0.561597	2.58149	9.66927	0.00187376	0.0838649	FALSE	LOC125179893	Pit_Normal_Male_female_PEmode	Not
-0.560761	3.16432	5.64539	0.0175013	0.413636	FALSE	HS3ST1	Pit_Normal_Male_female_PEmode	Not
-0.560722	0.198431	1.36182	0.243222	1	FALSE	LOC125182707	Pit_Normal_Male_female_PEmode	Not
-0.560447	-1.30307	1.84441	0.174436	1	FALSE	LOC106033114	Pit_Normal_Male_female_PEmode	Not
-0.560423	-0.662784	0.702312	0.402008	1	FALSE	CCDC68	Pit_Normal_Male_female_PEmode	Not
-0.560405	4.09772	1.46555	0.226048	1	FALSE	PLS1	Pit_Normal_Male_female_PEmode	Not
-0.559562	2.43519	4.99625	0.0254023	0.517772	FALSE	LOC125181766	Pit_Normal_Male_female_PEmode	Not
-0.557921	4.76445	4.53586	0.0331918	0.603564	FALSE	TMEM204	Pit_Normal_Male_female_PEmode	Not
-0.557907	-0.682762	0.908727	0.340452	1	FALSE	LOC125180022	Pit_Normal_Male_female_PEmode	Not
-0.557326	-0.050234	0.889984	0.345482	1	FALSE	LOC106030380	Pit_Normal_Male_female_PEmode	Not
-0.556962	-1.01083	0.592865	0.441313	1	FALSE	LOC106029655	Pit_Normal_Male_female_PEmode	Not
-0.556952	0.209094	2.37729	0.123111	1	FALSE	LOC125183657	Pit_Normal_Male_female_PEmode	Not
-0.556793	2.38962	1.42353	0.232823	1	FALSE	ACVR1C	Pit_Normal_Male_female_PEmode	Not
-0.556784	0.382481	1.06258	0.302627	1	FALSE	LOC106034709	Pit_Normal_Male_female_PEmode	Not
-0.556678	0.013394	1.08605	0.297348	1	FALSE	LOC106049906	Pit_Normal_Male_female_PEmode	Not
-0.556513	-1.23109	1.11801	0.290347	1	FALSE	LOC125184788	Pit_Normal_Male_female_PEmode	Not
-0.556488	-0.152504	1.50312	0.220191	1	FALSE	SYCE2	Pit_Normal_Male_female_PEmode	Not
-0.556486	1.38476	1.07923	0.298871	1	FALSE	TBX4	Pit_Normal_Male_female_PEmode	Not
-0.555436	-0.73537	1.09862	0.294569	1	FALSE	LOC125180136	Pit_Normal_Male_female_PEmode	Not
-0.555431	3.26773	6.65036	0.0099136	0.28419	FALSE	LOC125183894	Pit_Normal_Male_female_PEmode	Not
-0.555226	2.73918	0.448442	0.503076	1	FALSE	SYT10	Pit_Normal_Male_female_PEmode	Not
-0.555036	1.39598	1.57075	0.210098	1	FALSE	LOC125182728	Pit_Normal_Male_female_PEmode	Not
-0.554412	-1.14108	0.989928	0.31976	1	FALSE	CLHC1	Pit_Normal_Male_female_PEmode	Not
-0.554395	2.61581	1.4455	0.229251	1	FALSE	LCAT	Pit_Normal_Male_female_PEmode	Not
-0.554353	5.0017	0.27072	0.602849	1	FALSE	FAIM2	Pit_Normal_Male_female_PEmode	Not
-0.554158	-0.576397	1.01603	0.313463	1	FALSE	LOC125181691	Pit_Normal_Male_female_PEmode	Not
-0.553597	3.0212	0.747384	0.387306	1	FALSE	RHEX	Pit_Normal_Male_female_PEmode	Not
-0.553298	1.62687	1.10022	0.294217	1	FALSE	NWD1	Pit_Normal_Male_female_PEmode	Not
-0.552692	3.4533	2.12763	0.144664	1	FALSE	CNGA3	Pit_Normal_Male_female_PEmode	Not
-0.552285	-0.835582	0.536624	0.463835	1	FALSE	OLIG3	Pit_Normal_Male_female_PEmode	Not
-0.551311	1.78865	0.695007	0.404467	1	FALSE	LOC106037815	Pit_Normal_Male_female_PEmode	Not
-0.550581	2.34586	1.08209	0.29823	1	FALSE	SYTL5	Pit_Normal_Male_female_PEmode	Not
-0.55057	2.41987	4.90643	0.026757	0.537298	FALSE	LOC125181778	Pit_Normal_Male_female_PEmode	Not
-0.550125	1.75703	3.20111	0.0735884	0.859718	FALSE	HOXC8	Pit_Normal_Male_female_PEmode	Not
-0.54987	5.60569	1.74869	0.186041	1	FALSE	LHX6	Pit_Normal_Male_female_PEmode	Not
-0.549606	0.886708	1.89027	0.169172	1	FALSE	TEKT4	Pit_Normal_Male_female_PEmode	Not
-0.549583	0.712342	2.2048	0.137582	1	FALSE	LOC125181605	Pit_Normal_Male_female_PEmode	Not
-0.549216	7.18247	1.5275	0.216488	1	FALSE	LOC106049821	Pit_Normal_Male_female_PEmode	Not
-0.548559	-1.29969	0.848374	0.357013	1	FALSE	LOC106043384	Pit_Normal_Male_female_PEmode	Not
-0.54837	-1.73184	0.405271	0.52438	1	FALSE	LOC125183845	Pit_Normal_Male_female_PEmode	Not
-0.54782	3.3251	2.29982	0.129389	1	FALSE	TEX11	Pit_Normal_Male_female_PEmode	Not
-0.547798	3.38688	0.348361	0.555043	1	FALSE	CRHR1	Pit_Normal_Male_female_PEmode	Not
-0.547621	-0.815014	0.664506	0.414974	1	FALSE	DNTT	Pit_Normal_Male_female_PEmode	Not
-0.547248	4.00845	0.708794	0.399845	1	FALSE	NOS1	Pit_Normal_Male_female_PEmode	Not
-0.546918	2.71673	1.51737	0.218018	1	FALSE	ACHE	Pit_Normal_Male_female_PEmode	Not
-0.546827	2.89261	2.63438	0.104573	0.973498	FALSE	SLC9A3R1	Pit_Normal_Male_female_PEmode	Not
-0.546654	2.69219	2.0513	0.152076	1	FALSE	LOC125183760	Pit_Normal_Male_female_PEmode	Not
-0.546619	3.31619	1.61995	0.203099	1	FALSE	LOC106045305	Pit_Normal_Male_female_PEmode	Not
-0.546342	-0.488195	1.474	0.224716	1	FALSE	LOC125179839	Pit_Normal_Male_female_PEmode	Not
-0.546221	0.4538	1.71507	0.190329	1	FALSE	LOC106040340	Pit_Normal_Male_female_PEmode	Not
-0.54605	6.04566	0.62996	0.42737	1	FALSE	LOC125182083	Pit_Normal_Male_female_PEmode	Not
-0.545822	-1.55088	0.381535	0.536783	1	FALSE	LOC106042901	Pit_Normal_Male_female_PEmode	Not
-0.545752	1.94797	3.10268	0.0781634	0.883629	FALSE	LOC125181534	Pit_Normal_Male_female_PEmode	Not
-0.545642	-1.35484	0.414021	0.519936	1	FALSE	LOC125181620	Pit_Normal_Male_female_PEmode	Not
-0.545587	-0.393761	1.08385	0.297838	1	FALSE	LOC125184510	Pit_Normal_Male_female_PEmode	Not
-0.545402	0.543902	1.07519	0.299777	1	FALSE	LOC125180520	Pit_Normal_Male_female_PEmode	Not
-0.545128	0.692898	0.46847	0.493692	1	FALSE	IGSF5	Pit_Normal_Male_female_PEmode	Not
-0.544735	1.60269	1.51531	0.21833	1	FALSE	LOC125181872	Pit_Normal_Male_female_PEmode	Not
-0.544649	4.42421	2.77304	0.0958641	0.942348	FALSE	SWT1	Pit_Normal_Male_female_PEmode	Not
-0.544616	-0.280121	1.88291	0.170004	1	FALSE	CLDN18	Pit_Normal_Male_female_PEmode	Not
-0.544567	1.12879	1.28156	0.257609	1	FALSE	MASP1	Pit_Normal_Male_female_PEmode	Not
-0.544467	5.83819	2.71032	0.0997009	0.958833	FALSE	TRANK1	Pit_Normal_Male_female_PEmode	Not
-0.544437	5.19995	2.25458	0.13322	1	FALSE	ARHGAP40	Pit_Normal_Male_female_PEmode	Not
-0.543794	0.198038	1.70268	0.191937	1	FALSE	SLC5A7	Pit_Normal_Male_female_PEmode	Not
-0.543125	0.627475	0.891428	0.345091	1	FALSE	LOC125181827	Pit_Normal_Male_female_PEmode	Not
-0.54227	1.3213	0.400993	0.526577	1	FALSE	EPHA1	Pit_Normal_Male_female_PEmode	Not
-0.542261	6.54324	0.776113	0.378333	1	FALSE	LOC106032592	Pit_Normal_Male_female_PEmode	Not
-0.541865	6.53898	0.76957	0.38035	1	FALSE	COL5A1	Pit_Normal_Male_female_PEmode	Not
-0.541821	6.02311	2.5187	0.112503	0.988753	FALSE	LOC106033057	Pit_Normal_Male_female_PEmode	Not
-0.541228	1.94011	1.10242	0.293736	1	FALSE	CUNH14orf132	Pit_Normal_Male_female_PEmode	Not
-0.541097	5.83868	1.31831	0.250895	1	FALSE	LOC106037501	Pit_Normal_Male_female_PEmode	Not
-0.540805	3.9429	1.33122	0.248589	1	FALSE	GAD2	Pit_Normal_Male_female_PEmode	Not
-0.540792	0.676731	0.32683	0.567532	1	FALSE	LOC106034326	Pit_Normal_Male_female_PEmode	Not
-0.540779	-0.87628	1.01161	0.314517	1	FALSE	LOC106038748	Pit_Normal_Male_female_PEmode	Not
-0.540508	-1.14026	0.292929	0.58835	1	FALSE	PCSK4	Pit_Normal_Male_female_PEmode	Not
-0.540501	-1.09201	0.887745	0.346089	1	FALSE	LOC125182770	Pit_Normal_Male_female_PEmode	Not
-0.540479	1.97442	3.72416	0.0536305	0.748458	FALSE	LOC106038425	Pit_Normal_Male_female_PEmode	Not
-0.540447	-1.87777	0.363842	0.54638	1	FALSE	LOC125179724	Pit_Normal_Male_female_PEmode	Not
-0.540264	3.95208	0.544122	0.460729	1	FALSE	LOC106048600	Pit_Normal_Male_female_PEmode	Not
-0.540068	5.01491	1.89087	0.169103	1	FALSE	TCIM	Pit_Normal_Male_female_PEmode	Not
-0.539618	6.89285	1.17232	0.278926	1	FALSE	CD24	Pit_Normal_Male_female_PEmode	Not
-0.539572	-0.945196	1.08345	0.297926	1	FALSE	TINCR	Pit_Normal_Male_female_PEmode	Not
-0.539165	-0.0511918	0.792868	0.373234	1	FALSE	LOC106030394	Pit_Normal_Male_female_PEmode	Not
-0.538325	5.96329	3.16748	0.0751182	0.868326	FALSE	LAMA5	Pit_Normal_Male_female_PEmode	Not
-0.538065	-0.503674	0.789116	0.374368	1	FALSE	LOC106030586	Pit_Normal_Male_female_PEmode	Not
-0.537209	1.32938	0.601549	0.437988	1	FALSE	LOC106037565	Pit_Normal_Male_female_PEmode	Not
-0.536992	5.67698	2.90702	0.0881945	0.920015	FALSE	SPRY3	Pit_Normal_Male_female_PEmode	Not
-0.536924	2.04188	2.73471	0.0981895	0.952102	FALSE	LOC125184133	Pit_Normal_Male_female_PEmode	Not
-0.536771	-0.792279	1.24901	0.263741	1	FALSE	LOC106046505	Pit_Normal_Male_female_PEmode	Not
-0.536312	-1.49555	0.643489	0.42245	1	FALSE	LOC106033445	Pit_Normal_Male_female_PEmode	Not
-0.535906	-1.45761	0.2199	0.639116	1	FALSE	DMC1	Pit_Normal_Male_female_PEmode	Not
-0.535799	-0.773361	0.74386	0.388427	1	FALSE	LOC125181796	Pit_Normal_Male_female_PEmode	Not
-0.535381	0.557733	0.373164	0.541285	1	FALSE	LOC106037882	Pit_Normal_Male_female_PEmode	Not
-0.535189	1.39714	1.19361	0.274602	1	FALSE	SHOC1	Pit_Normal_Male_female_PEmode	Not
-0.535044	1.09206	2.25799	0.132926	1	FALSE	CUNH16orf96	Pit_Normal_Male_female_PEmode	Not
-0.534449	3.92367	4.87623	0.027229	0.541481	FALSE	DNLZ	Pit_Normal_Male_female_PEmode	Not
-0.53354	-0.761533	1.25913	0.261815	1	FALSE	LOC125182891	Pit_Normal_Male_female_PEmode	Not
-0.533379	-2.11693	0.577466	0.447307	1	FALSE	CUNH13orf42	Pit_Normal_Male_female_PEmode	Not
-0.533364	-1.35449	0.404522	0.524763	1	FALSE	LOC106034515	Pit_Normal_Male_female_PEmode	Not
-0.53334	1.13139	2.89366	0.0889285	0.921852	FALSE	PRPS2	Pit_Normal_Male_female_PEmode	Not
-0.533315	2.70737	5.05092	0.0246129	0.510469	FALSE	CSAD	Pit_Normal_Male_female_PEmode	Not
-0.533291	2.11286	1.30738	0.25287	1	FALSE	COL7A1	Pit_Normal_Male_female_PEmode	Not
-0.533093	0.900301	0.62195	0.430324	1	FALSE	LOC106036320	Pit_Normal_Male_female_PEmode	Not
-0.532908	2.09927	2.98021	0.0842883	0.906978	FALSE	SETD4	Pit_Normal_Male_female_PEmode	Not
-0.532411	4.92063	0.270481	0.603009	1	FALSE	LOC106036543	Pit_Normal_Male_female_PEmode	Not
-0.53148	0.274126	1.21717	0.269916	1	FALSE	LOC106048679	Pit_Normal_Male_female_PEmode	Not
-0.531217	1.84025	4.46904	0.0345143	0.613562	FALSE	LOC125181645	Pit_Normal_Male_female_PEmode	Not
-0.531152	1.08356	0.905963	0.341188	1	FALSE	LOC106030004	Pit_Normal_Male_female_PEmode	Not
-0.53078	0.335384	0.455334	0.499813	1	FALSE	TEX12	Pit_Normal_Male_female_PEmode	Not
-0.530571	5.17757	1.08553	0.297465	1	FALSE	LOC106030346	Pit_Normal_Male_female_PEmode	Not
-0.530296	-1.12196	0.360726	0.548103	1	FALSE	CRTAM	Pit_Normal_Male_female_PEmode	Not
-0.530193	-0.478766	1.26737	0.26026	1	FALSE	LOC106048832	Pit_Normal_Male_female_PEmode	Not
-0.530084	5.96207	1.81149	0.17833	1	FALSE	VGLL3	Pit_Normal_Male_female_PEmode	Not
-0.529513	-0.260941	1.24887	0.263769	1	FALSE	SOSTDC1	Pit_Normal_Male_female_PEmode	Not
-0.5295	-0.791088	0.856079	0.354838	1	FALSE	CDH8	Pit_Normal_Male_female_PEmode	Not
-0.529135	3.02746	3.37518	0.0661852	0.826108	FALSE	LOC125181279	Pit_Normal_Male_female_PEmode	Not
-0.529002	0.00403936	0.860272	0.353663	1	FALSE	LOC125181265	Pit_Normal_Male_female_PEmode	Not
-0.528383	-0.977695	0.298751	0.584667	1	FALSE	SAMD7	Pit_Normal_Male_female_PEmode	Not
-0.527948	5.8712	1.96754	0.160709	1	FALSE	ZBTB16	Pit_Normal_Male_female_PEmode	Not
-0.527925	5.95536	1.01057	0.314767	1	FALSE	LOC106031213	Pit_Normal_Male_female_PEmode	Not
-0.527694	0.371448	0.506474	0.476669	1	FALSE	MYO3A	Pit_Normal_Male_female_PEmode	Not
-0.527172	-0.488901	0.838236	0.359902	1	FALSE	LOC106030559	Pit_Normal_Male_female_PEmode	Not
-0.527099	5.48903	0.584653	0.444494	1	FALSE	RBM20	Pit_Normal_Male_female_PEmode	Not
-0.526724	-1.15735	0.677683	0.410386	1	FALSE	LOC125184741	Pit_Normal_Male_female_PEmode	Not
-0.52672	-1.18314	0.790146	0.374056	1	FALSE	LOC106045510	Pit_Normal_Male_female_PEmode	Not
-0.526664	7.83704	8.99922	0.00270095	0.112604	FALSE	LOC106045701	Pit_Normal_Male_female_PEmode	Not
-0.526407	0.432215	0.963229	0.326375	1	FALSE	LOC106029492	Pit_Normal_Male_female_PEmode	Not
-0.525807	-1.71687	1.21926	0.269506	1	FALSE	LOC106046056	Pit_Normal_Male_female_PEmode	Not
-0.525672	-1.52631	0.328408	0.566598	1	FALSE	LOC125180097	Pit_Normal_Male_female_PEmode	Not
-0.525312	1.02833	1.42061	0.233304	1	FALSE	SLC34A1	Pit_Normal_Male_female_PEmode	Not
-0.525121	1.96373	1.2491	0.263725	1	FALSE	IGSF11	Pit_Normal_Male_female_PEmode	Not
-0.52429	3.69796	0.777283	0.377973	1	FALSE	ASTN2	Pit_Normal_Male_female_PEmode	Not
-0.523881	2.1839	2.97107	0.0847658	0.906978	FALSE	LOC106044024	Pit_Normal_Male_female_PEmode	Not
-0.523746	0.203498	2.00069	0.157227	1	FALSE	TMEM139	Pit_Normal_Male_female_PEmode	Not
-0.523471	-0.308712	0.613911	0.433319	1	FALSE	LOC106044744	Pit_Normal_Male_female_PEmode	Not
-0.523411	-0.688957	0.418042	0.517916	1	FALSE	LOC106036675	Pit_Normal_Male_female_PEmode	Not
-0.523075	-1.04867	0.909603	0.34022	1	FALSE	LOC106045663	Pit_Normal_Male_female_PEmode	Not
-0.521138	-0.415977	1.27795	0.25828	1	FALSE	LOC125181597	Pit_Normal_Male_female_PEmode	Not
-0.521068	0.954425	2.67973	0.101633	0.966102	FALSE	LOC106049291	Pit_Normal_Male_female_PEmode	Not
-0.520963	3.97049	1.05749	0.303788	1	FALSE	DACT2	Pit_Normal_Male_female_PEmode	Not
-0.520766	-1.75448	0.216714	0.641555	1	FALSE	RBBP8NL	Pit_Normal_Male_female_PEmode	Not
-0.520474	-1.20479	0.341818	0.558782	1	FALSE	LOC106040368	Pit_Normal_Male_female_PEmode	Not
-0.520471	4.27758	5.87816	0.0153298	0.378659	FALSE	ORAI2	Pit_Normal_Male_female_PEmode	Not
-0.520466	2.58947	0.478698	0.489012	1	FALSE	CSMD3	Pit_Normal_Male_female_PEmode	Not
-0.520301	0.825787	1.47478	0.224593	1	FALSE	LOC106044706	Pit_Normal_Male_female_PEmode	Not
-0.519762	4.34007	2.64489	0.103884	0.973498	FALSE	PAPLN	Pit_Normal_Male_female_PEmode	Not
-0.519431	4.32022	1.1938	0.274564	1	FALSE	AVPR1A	Pit_Normal_Male_female_PEmode	Not
-0.519407	2.75322	3.50912	0.0610319	0.793753	FALSE	LOC125181494	Pit_Normal_Male_female_PEmode	Not
-0.519364	1.04758	3.21501	0.0729658	0.857683	FALSE	KCNK18	Pit_Normal_Male_female_PEmode	Not
-0.518915	-0.963427	0.61535	0.43278	1	FALSE	LOC125180693	Pit_Normal_Male_female_PEmode	Not
-0.51879	0.487011	0.856164	0.354814	1	FALSE	LOC106044201	Pit_Normal_Male_female_PEmode	Not
-0.518661	3.25097	5.92642	0.0149155	0.371799	FALSE	CHST12	Pit_Normal_Male_female_PEmode	Not
-0.518629	1.88488	2.21914	0.136309	1	FALSE	LOC125182262	Pit_Normal_Male_female_PEmode	Not
-0.518556	1.76166	0.67393	0.411685	1	FALSE	PLEKHS1	Pit_Normal_Male_female_PEmode	Not
-0.518049	0.74331	1.33115	0.248601	1	FALSE	LOC106046999	Pit_Normal_Male_female_PEmode	Not
-0.518015	1.12569	2.48943	0.114613	0.996898	FALSE	LOC125182530	Pit_Normal_Male_female_PEmode	Not
-0.517497	4.28833	2.02735	0.15449	1	FALSE	LOC106034544	Pit_Normal_Male_female_PEmode	Not
-0.517042	2.14725	1.11572	0.290841	1	FALSE	SHOX2	Pit_Normal_Male_female_PEmode	Not
-0.516709	0.058409	2.16419	0.141259	1	FALSE	LOC125179866	Pit_Normal_Male_female_PEmode	Not
-0.515966	-0.301121	1.3861	0.239065	1	FALSE	LOC125179762	Pit_Normal_Male_female_PEmode	Not
-0.515835	3.05579	1.01156	0.314529	1	FALSE	UNC13D	Pit_Normal_Male_female_PEmode	Not
-0.515447	1.24876	1.2356	0.26632	1	FALSE	AK9	Pit_Normal_Male_female_PEmode	Not
-0.515222	-0.962892	0.931192	0.334553	1	FALSE	LOC125183416	Pit_Normal_Male_female_PEmode	Not
-0.514509	6.46298	0.322202	0.570287	1	FALSE	PPP1R27	Pit_Normal_Male_female_PEmode	Not
-0.514399	-0.157684	1.26257	0.261165	1	FALSE	LOC125182782	Pit_Normal_Male_female_PEmode	Not
-0.513414	3.60803	2.91217	0.0879134	0.919787	FALSE	ADAMTSL5	Pit_Normal_Male_female_PEmode	Not
-0.513403	0.831184	1.12645	0.288535	1	FALSE	LOC125180820	Pit_Normal_Male_female_PEmode	Not
-0.513342	1.88557	2.30003	0.129371	1	FALSE	LOC106042861	Pit_Normal_Male_female_PEmode	Not
-0.513031	0.117619	0.546533	0.459738	1	FALSE	C5	Pit_Normal_Male_female_PEmode	Not
-0.512596	1.5199	0.352105	0.552924	1	FALSE	LOC106032136	Pit_Normal_Male_female_PEmode	Not
-0.512567	-1.69344	0.679845	0.40964	1	FALSE	LOC125182175	Pit_Normal_Male_female_PEmode	Not
-0.512341	0.0454445	0.869384	0.351126	1	FALSE	COPRS	Pit_Normal_Male_female_PEmode	Not
-0.51234	1.60625	1.30209	0.253831	1	FALSE	LOC106029475	Pit_Normal_Male_female_PEmode	Not
-0.51226	2.36338	2.61419	0.105911	0.97736	FALSE	LOC125182227	Pit_Normal_Male_female_PEmode	Not
-0.511792	1.81932	4.84964	0.0276518	0.54724	FALSE	LOC125182656	Pit_Normal_Male_female_PEmode	Not
-0.511675	5.69917	2.46407	0.116477	1	FALSE	LOC106034712	Pit_Normal_Male_female_PEmode	Not
-0.511344	3.56678	0.608274	0.435438	1	FALSE	CHRNA3	Pit_Normal_Male_female_PEmode	Not
-0.511181	2.66666	2.56533	0.10923	0.985034	FALSE	LOC106037353	Pit_Normal_Male_female_PEmode	Not
-0.511122	-0.60437	0.288685	0.591065	1	FALSE	LOC106044663	Pit_Normal_Male_female_PEmode	Not
-0.510334	-1.09965	0.416919	0.518479	1	FALSE	LOC125180439	Pit_Normal_Male_female_PEmode	Not
-0.509606	2.20893	2.62048	0.105492	0.976146	FALSE	ETV7	Pit_Normal_Male_female_PEmode	Not
-0.509458	5.92964	1.51306	0.218672	1	FALSE	DOCK3	Pit_Normal_Male_female_PEmode	Not
-0.509374	-1.39881	0.53096	0.466204	1	FALSE	LOC106034888	Pit_Normal_Male_female_PEmode	Not
-0.509361	3.6087	1.07915	0.298889	1	FALSE	LOC106049351	Pit_Normal_Male_female_PEmode	Not
-0.509338	0.439907	0.946235	0.330679	1	FALSE	LOC125184814	Pit_Normal_Male_female_PEmode	Not
-0.508981	0.120862	1.07392	0.300062	1	FALSE	LOC125181299	Pit_Normal_Male_female_PEmode	Not
-0.508807	0.828473	1.10154	0.293928	1	FALSE	TRIM67	Pit_Normal_Male_female_PEmode	Not
-0.508506	-0.913484	1.18681	0.275974	1	FALSE	TRNAC-GCA_3	Pit_Normal_Male_female_PEmode	Not
-0.507964	-1.39295	0.305186	0.58065	1	FALSE	LOC125181636	Pit_Normal_Male_female_PEmode	Not
-0.507851	6.38233	7.38295	0.00658452	0.210423	FALSE	PKNOX1	Pit_Normal_Male_female_PEmode	Not
-0.506598	4.12129	8.84643	0.00293662	0.118228	FALSE	LOC125181833	Pit_Normal_Male_female_PEmode	Not
-0.506548	3.95826	1.30288	0.253687	1	FALSE	CNTNAP5	Pit_Normal_Male_female_PEmode	Not
-0.506474	0.412529	0.948397	0.330128	1	FALSE	TFAP2A	Pit_Normal_Male_female_PEmode	Not
-0.50615	6.01686	2.96626	0.0850182	0.906978	FALSE	MTCL1	Pit_Normal_Male_female_PEmode	Not
-0.506058	5.81005	2.03715	0.153497	1	FALSE	SGCG	Pit_Normal_Male_female_PEmode	Not
-0.505964	0.907015	0.469406	0.493261	1	FALSE	OCIAD2	Pit_Normal_Male_female_PEmode	Not
-0.505748	-0.712349	1.12591	0.288649	1	FALSE	SLC23A3	Pit_Normal_Male_female_PEmode	Not
-0.505683	2.92692	1.0166	0.313326	1	FALSE	LOC106032457	Pit_Normal_Male_female_PEmode	Not
-0.505558	0.0996231	0.408036	0.522968	1	FALSE	LOC125179755	Pit_Normal_Male_female_PEmode	Not
-0.505409	3.93512	5.83665	0.0156957	0.385377	FALSE	NKAIN4	Pit_Normal_Male_female_PEmode	Not
-0.505387	-0.183647	0.184388	0.667629	1	FALSE	LOC106036681	Pit_Normal_Male_female_PEmode	Not
-0.50517	1.75368	1.17343	0.278698	1	FALSE	LOC125183006	Pit_Normal_Male_female_PEmode	Not
-0.504971	2.19416	1.73784	0.187412	1	FALSE	LOC125184518	Pit_Normal_Male_female_PEmode	Not
-0.504948	-0.63079	0.540218	0.462342	1	FALSE	LOC125181843	Pit_Normal_Male_female_PEmode	Not
-0.503905	-0.930489	0.512677	0.473982	1	FALSE	LOC125182452	Pit_Normal_Male_female_PEmode	Not
-0.503749	5.10402	3.26157	0.070921	0.847144	FALSE	SLX4	Pit_Normal_Male_female_PEmode	Not
-0.503468	3.31989	2.23224	0.135157	1	FALSE	LOC106044620	Pit_Normal_Male_female_PEmode	Not
-0.503457	4.78851	6.08988	0.0135958	0.352579	FALSE	FHIP1A	Pit_Normal_Male_female_PEmode	Not
-0.502554	0.203929	0.650712	0.419858	1	FALSE	IYD	Pit_Normal_Male_female_PEmode	Not
-0.502528	1.54175	1.87916	0.170429	1	FALSE	GAP43	Pit_Normal_Male_female_PEmode	Not
-0.502482	-0.957194	1.0179	0.313017	1	FALSE	LOC106035212	Pit_Normal_Male_female_PEmode	Not
-0.50246	0.0362578	0.262036	0.608725	1	FALSE	LOC106031151	Pit_Normal_Male_female_PEmode	Not
-0.502055	2.23416	2.7507	0.0972119	0.949912	FALSE	SLC16A12	Pit_Normal_Male_female_PEmode	Not
-0.501323	4.20299	0.718405	0.396668	1	FALSE	SLC1A1	Pit_Normal_Male_female_PEmode	Not
-0.501153	-0.788546	1.00428	0.316278	1	FALSE	LOC106034740	Pit_Normal_Male_female_PEmode	Not
-0.500638	2.43867	1.02584	0.311137	1	FALSE	CLXN	Pit_Normal_Male_female_PEmode	Not
-0.500385	6.1242	3.11563	0.0775443	0.881699	FALSE	STARD9	Pit_Normal_Male_female_PEmode	Not
-0.500378	-0.950981	0.88225	0.347586	1	FALSE	LOC125182329	Pit_Normal_Male_female_PEmode	Not
-0.499977	-0.385802	1.20703	0.271921	1	FALSE	LOC125183998	Pit_Normal_Male_female_PEmode	Not
-0.499226	2.78774	1.25658	0.2623	1	FALSE	LOC106045707	Pit_Normal_Male_female_PEmode	Not
-0.498712	2.07121	2.9668	0.0849896	0.906978	FALSE	KIAA1614	Pit_Normal_Male_female_PEmode	Not
-0.498503	0.857985	2.37298	0.123451	1	FALSE	CDHR1	Pit_Normal_Male_female_PEmode	Not
-0.498458	2.31831	0.346584	0.556053	1	FALSE	DSCAML1	Pit_Normal_Male_female_PEmode	Not
-0.498331	7.48996	2.41644	0.120067	1	FALSE	DEPTOR	Pit_Normal_Male_female_PEmode	Not
-0.498053	6.43718	0.950513	0.329589	1	FALSE	MXRA5	Pit_Normal_Male_female_PEmode	Not
-0.497777	-1.68905	0.181076	0.67045	1	FALSE	LOC106042693	Pit_Normal_Male_female_PEmode	Not
-0.497289	6.34638	1.54467	0.213925	1	FALSE	FKBP5	Pit_Normal_Male_female_PEmode	Not
-0.497118	0.140631	1.97088	0.160355	1	FALSE	LOC125182973	Pit_Normal_Male_female_PEmode	Not
-0.497014	-0.273339	0.29931	0.584316	1	FALSE	CHRNA4	Pit_Normal_Male_female_PEmode	Not
-0.495967	0.340112	0.341998	0.558678	1	FALSE	LOC125183127	Pit_Normal_Male_female_PEmode	Not
-0.495852	3.11927	2.26808	0.132063	1	FALSE	CD80	Pit_Normal_Male_female_PEmode	Not
-0.495802	-1.03803	0.483849	0.486684	1	FALSE	CCDC146	Pit_Normal_Male_female_PEmode	Not
-0.495564	2.89923	1.21842	0.269672	1	FALSE	NME5	Pit_Normal_Male_female_PEmode	Not
-0.495147	1.60683	1.50088	0.220535	1	FALSE	LOC106035758	Pit_Normal_Male_female_PEmode	Not
-0.494819	7.69268	0.674121	0.411618	1	FALSE	SLC16A1	Pit_Normal_Male_female_PEmode	Not
-0.494526	-0.759185	0.885113	0.346805	1	FALSE	LOC106043489	Pit_Normal_Male_female_PEmode	Not
-0.494296	-1.74771	0.788956	0.374416	1	FALSE	ANXA7	Pit_Normal_Male_female_PEmode	Not
-0.493928	-1.47474	1.21053	0.271227	1	FALSE	LOC106032442	Pit_Normal_Male_female_PEmode	Not
-0.493453	-0.462418	2.63121	0.104782	0.973498	FALSE	LOC125184305	Pit_Normal_Male_female_PEmode	Not
-0.493129	1.09428	2.25145	0.133489	1	FALSE	LOC125179979	Pit_Normal_Male_female_PEmode	Not
-0.492859	2.99226	0.697767	0.403535	1	FALSE	SYNPR	Pit_Normal_Male_female_PEmode	Not
-0.492607	5.01214	4.07839	0.043435	0.681436	FALSE	LOC125181276	Pit_Normal_Male_female_PEmode	Not
-0.492551	-0.0513663	0.348717	0.55484	1	FALSE	LOC106037323	Pit_Normal_Male_female_PEmode	Not
-0.492532	2.10383	1.83867	0.175107	1	FALSE	LOC125179942	Pit_Normal_Male_female_PEmode	Not
-0.492522	4.08771	0.687025	0.407178	1	FALSE	MRAP2	Pit_Normal_Male_female_PEmode	Not
-0.491391	0.220736	0.782759	0.376299	1	FALSE	TRPM8	Pit_Normal_Male_female_PEmode	Not
-0.490928	5.51735	0.985467	0.320853	1	FALSE	CEBPD	Pit_Normal_Male_female_PEmode	Not
-0.490388	1.50196	1.75274	0.185532	1	FALSE	XK	Pit_Normal_Male_female_PEmode	Not
-0.490329	-1.0254	0.840755	0.359181	1	FALSE	LOC125180002	Pit_Normal_Male_female_PEmode	Not
-0.490277	2.5708	1.04949	0.305625	1	FALSE	MPP2	Pit_Normal_Male_female_PEmode	Not
-0.490201	3.15769	1.24765	0.264002	1	FALSE	LOC106041590	Pit_Normal_Male_female_PEmode	Not
-0.490121	-1.6233	0.778236	0.377681	1	FALSE	SLC12A1	Pit_Normal_Male_female_PEmode	Not
-0.489924	4.22461	1.94864	0.162734	1	FALSE	SLC6A9	Pit_Normal_Male_female_PEmode	Not
-0.489625	1.31395	2.63916	0.104258	0.973498	FALSE	LOC106048507	Pit_Normal_Male_female_PEmode	Not
-0.489154	1.45581	1.13133	0.287492	1	FALSE	SYTL1	Pit_Normal_Male_female_PEmode	Not
-0.488974	2.02955	1.1025	0.293718	1	FALSE	CRB2	Pit_Normal_Male_female_PEmode	Not
-0.488764	1.69924	2.01591	0.155658	1	FALSE	EPGN	Pit_Normal_Male_female_PEmode	Not
-0.488655	4.86482	5.3849	0.0203118	0.456417	FALSE	STON2	Pit_Normal_Male_female_PEmode	Not
-0.488122	0.825993	0.310011	0.577673	1	FALSE	LOC106046001	Pit_Normal_Male_female_PEmode	Not
-0.487842	2.71202	3.18409	0.0743585	0.863189	FALSE	GLI3	Pit_Normal_Male_female_PEmode	Not
-0.487481	2.71165	2.89018	0.089121	0.921852	FALSE	SERHL2	Pit_Normal_Male_female_PEmode	Not
-0.487195	3.24949	2.46131	0.116681	1	FALSE	LOC106032880	Pit_Normal_Male_female_PEmode	Not
-0.48698	8.46068	3.19765	0.073744	0.860247	FALSE	PRDX1	Pit_Normal_Male_female_PEmode	Not
-0.486826	7.62246	3.85465	0.0496084	0.716577	FALSE	MCF2L	Pit_Normal_Male_female_PEmode	Not
-0.486447	-0.411102	1.51251	0.218757	1	FALSE	LOC125184136	Pit_Normal_Male_female_PEmode	Not
-0.485786	1.77599	1.29266	0.255558	1	FALSE	IQCG	Pit_Normal_Male_female_PEmode	Not
-0.48522	1.64118	1.061	0.302987	1	FALSE	LOC125180150	Pit_Normal_Male_female_PEmode	Not
-0.485164	4.67607	1.3066	0.253011	1	FALSE	TMEM233	Pit_Normal_Male_female_PEmode	Not
-0.484925	-0.718625	0.389617	0.532501	1	FALSE	LOC106029782	Pit_Normal_Male_female_PEmode	Not
-0.484252	-1.19533	0.746593	0.387557	1	FALSE	MC3R	Pit_Normal_Male_female_PEmode	Not
-0.483862	1.62495	2.91331	0.0878516	0.919726	FALSE	LOC125183319	Pit_Normal_Male_female_PEmode	Not
-0.483734	1.36148	0.445073	0.504684	1	FALSE	LOC106048093	Pit_Normal_Male_female_PEmode	Not
-0.483388	0.668726	1.15599	0.282298	1	FALSE	LOC125183693	Pit_Normal_Male_female_PEmode	Not
-0.482062	0.503838	4.17226	0.0410909	0.665641	FALSE	LOC125182181	Pit_Normal_Male_female_PEmode	Not
-0.481902	2.63014	0.758716	0.383731	1	FALSE	LOC125180581	Pit_Normal_Male_female_PEmode	Not
-0.481875	-0.259569	1.08755	0.297014	1	FALSE	LOC106038693	Pit_Normal_Male_female_PEmode	Not
-0.48136	2.3062	1.3383	0.247334	1	FALSE	LOC106049472	Pit_Normal_Male_female_PEmode	Not
-0.48127	0.216656	0.104584	0.746397	1	FALSE	FGB	Pit_Normal_Male_female_PEmode	Not
-0.481268	-0.694512	1.29497	0.255133	1	FALSE	TASL	Pit_Normal_Male_female_PEmode	Not
-0.480653	3.56081	2.63171	0.104749	0.973498	FALSE	DMGDH	Pit_Normal_Male_female_PEmode	Not
-0.480387	3.95836	4.08328	0.0433095	0.680768	FALSE	ETV5	Pit_Normal_Male_female_PEmode	Not
-0.4799	1.08744	2.1689	0.140827	1	FALSE	PGLYRP2	Pit_Normal_Male_female_PEmode	Not
-0.47979	-0.153233	0.486979	0.485278	1	FALSE	LOC106045231	Pit_Normal_Male_female_PEmode	Not
-0.479767	-0.202279	1.13296	0.287145	1	FALSE	LOC125182206	Pit_Normal_Male_female_PEmode	Not
-0.479028	5.67144	3.87306	0.0490669	0.716174	FALSE	LOC125181871	Pit_Normal_Male_female_PEmode	Not
-0.478924	-2.06274	0.0988013	0.753273	1	FALSE	LOC106038207	Pit_Normal_Male_female_PEmode	Not
-0.478606	1.97917	0.341796	0.558794	1	FALSE	LOC106035130	Pit_Normal_Male_female_PEmode	Not
-0.47845	0.234822	0.616455	0.432368	1	FALSE	LOC125181850	Pit_Normal_Male_female_PEmode	Not
-0.47835	2.19417	1.42449	0.232666	1	FALSE	LOC106032884	Pit_Normal_Male_female_PEmode	Not
-0.478103	10.0497	4.78711	0.0286735	0.55745	FALSE	LOC106049070	Pit_Normal_Male_female_PEmode	Not
-0.477657	-1.93026	0.349463	0.554417	1	FALSE	LOC106040983	Pit_Normal_Male_female_PEmode	Not
-0.477487	2.37774	4.13409	0.0420278	0.669591	FALSE	LOC106041215	Pit_Normal_Male_female_PEmode	Not
-0.477335	0.853772	0.481247	0.487858	1	FALSE	SULT6B1	Pit_Normal_Male_female_PEmode	Not
-0.477022	3.10588	4.36293	0.036729	0.634397	FALSE	DOK6	Pit_Normal_Male_female_PEmode	Not
-0.476717	3.24661	1.84948	0.173844	1	FALSE	SLC30A10	Pit_Normal_Male_female_PEmode	Not
-0.476649	1.13173	3.14812	0.0760145	0.873157	FALSE	LOC106045618	Pit_Normal_Male_female_PEmode	Not
-0.476643	-2.08168	0.154561	0.694214	1	FALSE	CTRC	Pit_Normal_Male_female_PEmode	Not
-0.476443	4.60124	2.25297	0.133359	1	FALSE	ASTN1	Pit_Normal_Male_female_PEmode	Not
-0.475982	0.905507	2.56109	0.109523	0.985034	FALSE	LOC106035140	Pit_Normal_Male_female_PEmode	Not
-0.475587	0.212474	1.68823	0.193835	1	FALSE	LOC125183427	Pit_Normal_Male_female_PEmode	Not
-0.475449	1.33094	1.57662	0.209248	1	FALSE	LOC106043988	Pit_Normal_Male_female_PEmode	Not
-0.475432	0.328907	2.27602	0.131389	1	FALSE	PLSCR5	Pit_Normal_Male_female_PEmode	Not
-0.474476	6.60293	2.03371	0.153845	1	FALSE	LONRF3	Pit_Normal_Male_female_PEmode	Not
-0.474158	3.44359	2.02336	0.154896	1	FALSE	LOC106037925	Pit_Normal_Male_female_PEmode	Not
-0.474155	-1.66295	0.516718	0.472245	1	FALSE	LOC125180450	Pit_Normal_Male_female_PEmode	Not
-0.474145	0.798704	1.18713	0.27591	1	FALSE	P2RY8	Pit_Normal_Male_female_PEmode	Not
-0.473651	-1.47076	0.515958	0.472571	1	FALSE	LOC125183811	Pit_Normal_Male_female_PEmode	Not
-0.473521	-1.30727	0.859473	0.353886	1	FALSE	LOC125182282	Pit_Normal_Male_female_PEmode	Not
-0.473169	-0.627791	0.588098	0.443155	1	FALSE	LOC125180532	Pit_Normal_Male_female_PEmode	Not
-0.473076	1.95664	2.04556	0.15265	1	FALSE	LOC106042354	Pit_Normal_Male_female_PEmode	Not
-0.473015	2.60482	0.555229	0.456189	1	FALSE	SUSD4	Pit_Normal_Male_female_PEmode	Not
-0.472256	2.57365	1.99615	0.157699	1	FALSE	IKBKE	Pit_Normal_Male_female_PEmode	Not
-0.471501	5.3916	2.69699	0.100538	0.962935	FALSE	PIM3	Pit_Normal_Male_female_PEmode	Not
-0.471332	0.809888	1.9203	0.165824	1	FALSE	LOC106032579	Pit_Normal_Male_female_PEmode	Not
-0.471123	3.24665	1.39244	0.237993	1	FALSE	ADRA1D	Pit_Normal_Male_female_PEmode	Not
-0.470297	2.52729	2.43291	0.118812	1	FALSE	SUV39H1	Pit_Normal_Male_female_PEmode	Not
-0.470142	2.08152	0.534351	0.464783	1	FALSE	LOC125182331	Pit_Normal_Male_female_PEmode	Not
-0.470112	-0.259167	1.91992	0.165866	1	FALSE	LOC125180090	Pit_Normal_Male_female_PEmode	Not
-0.469987	2.45393	1.87205	0.17124	1	FALSE	CAMK4	Pit_Normal_Male_female_PEmode	Not
-0.469665	-1.9692	0.455439	0.499763	1	FALSE	LOC106040540	Pit_Normal_Male_female_PEmode	Not
-0.469547	-0.541485	1.19777	0.273769	1	FALSE	LOC125183183	Pit_Normal_Male_female_PEmode	Not
-0.469457	-0.0771761	1.71047	0.190925	1	FALSE	LOC106038858	Pit_Normal_Male_female_PEmode	Not
-0.469204	0.245391	0.939502	0.332406	1	FALSE	ATP6V0A4	Pit_Normal_Male_female_PEmode	Not
-0.469115	2.78912	2.78899	0.0949141	0.937385	FALSE	LOC125180713	Pit_Normal_Male_female_PEmode	Not
-0.468681	1.62034	0.58682	0.443651	1	FALSE	LOC106030255	Pit_Normal_Male_female_PEmode	Not
-0.468622	0.82281	0.359911	0.548556	1	FALSE	SOST	Pit_Normal_Male_female_PEmode	Not
-0.468531	0.322726	0.543574	0.460955	1	FALSE	GUCY2F	Pit_Normal_Male_female_PEmode	Not
-0.468396	7.99714	0.541458	0.461829	1	FALSE	LOC106048003	Pit_Normal_Male_female_PEmode	Not
-0.467873	4.67298	1.91008	0.166954	1	FALSE	GSTO1	Pit_Normal_Male_female_PEmode	Not
-0.467803	1.66003	0.386786	0.533994	1	FALSE	LOC106034885	Pit_Normal_Male_female_PEmode	Not
-0.46766	3.22697	3.15835	0.0755395	0.869699	FALSE	LOC125180208	Pit_Normal_Male_female_PEmode	Not
-0.467155	-0.332954	0.675554	0.411122	1	FALSE	LOC106038366	Pit_Normal_Male_female_PEmode	Not
-0.46687	4.31424	0.550481	0.458121	1	FALSE	LDHD	Pit_Normal_Male_female_PEmode	Not
-0.466396	0.0180757	1.62541	0.202339	1	FALSE	LOC125180688	Pit_Normal_Male_female_PEmode	Not
-0.466283	-1.16742	0.136638	0.711646	1	FALSE	RUNX2	Pit_Normal_Male_female_PEmode	Not
-0.466115	-1.84893	0.128208	0.720298	1	FALSE	KNG1	Pit_Normal_Male_female_PEmode	Not
-0.466022	0.478881	1.64083	0.200211	1	FALSE	LOC125182135	Pit_Normal_Male_female_PEmode	Not
-0.465964	0.652238	2.11048	0.146294	1	FALSE	NYX	Pit_Normal_Male_female_PEmode	Not
-0.465231	-1.20324	0.0964767	0.756099	1	FALSE	SIGLEC15	Pit_Normal_Male_female_PEmode	Not
-0.465119	-1.44095	0.239124	0.62484	1	FALSE	LOC125184210	Pit_Normal_Male_female_PEmode	Not
-0.464974	0.160052	1.05898	0.303449	1	FALSE	LOC106045897	Pit_Normal_Male_female_PEmode	Not
-0.464652	4.64039	1.04038	0.307734	1	FALSE	KCNT1	Pit_Normal_Male_female_PEmode	Not
-0.464576	1.20533	1.3954	0.237495	1	FALSE	LOC106033941	Pit_Normal_Male_female_PEmode	Not
-0.464506	-1.14338	1.18354	0.276636	1	FALSE	LOC106037673	Pit_Normal_Male_female_PEmode	Not
-0.464408	1.64508	0.982258	0.321642	1	FALSE	METTL24	Pit_Normal_Male_female_PEmode	Not
-0.464332	-0.106146	0.411491	0.521214	1	FALSE	WNT16	Pit_Normal_Male_female_PEmode	Not
-0.463791	1.43451	3.5218	0.0605667	0.791548	FALSE	LOC106031667	Pit_Normal_Male_female_PEmode	Not
-0.463784	4.8285	0.296573	0.586039	1	FALSE	MC5R	Pit_Normal_Male_female_PEmode	Not
-0.463345	0.794938	1.02464	0.311422	1	FALSE	LOC106029781	Pit_Normal_Male_female_PEmode	Not
-0.463188	3.152	0.951897	0.329237	1	FALSE	SLC12A5	Pit_Normal_Male_female_PEmode	Not
-0.462594	0.988916	1.40156	0.236463	1	FALSE	FHIT	Pit_Normal_Male_female_PEmode	Not
-0.462411	-1.69327	0.254374	0.614012	1	FALSE	SBSPON	Pit_Normal_Male_female_PEmode	Not
-0.462393	2.09534	1.31315	0.251825	1	FALSE	PKD2L2	Pit_Normal_Male_female_PEmode	Not
-0.462289	4.64053	8.0228	0.00461921	0.162126	FALSE	MMP24	Pit_Normal_Male_female_PEmode	Not
-0.461641	4.02947	2.05731	0.151477	1	FALSE	MCUB	Pit_Normal_Male_female_PEmode	Not
-0.46085	1.58878	3.45451	0.0630792	0.808836	FALSE	LOC125184704	Pit_Normal_Male_female_PEmode	Not
-0.460737	3.50144	4.72358	0.0297517	0.568135	FALSE	CEP95	Pit_Normal_Male_female_PEmode	Not
-0.46068	4.54162	0.496242	0.481156	1	FALSE	PCLO	Pit_Normal_Male_female_PEmode	Not
-0.460634	0.870666	1.48101	0.223616	1	FALSE	LOC125184445	Pit_Normal_Male_female_PEmode	Not
-0.460464	5.14523	0.387838	0.533438	1	FALSE	PROM1	Pit_Normal_Male_female_PEmode	Not
-0.460457	1.65596	0.793082	0.37317	1	FALSE	LOC125180995	Pit_Normal_Male_female_PEmode	Not
-0.460402	1.75447	1.54599	0.213729	1	FALSE	IL20RB	Pit_Normal_Male_female_PEmode	Not
-0.460037	1.19967	0.331035	0.56505	1	FALSE	LOC125181574	Pit_Normal_Male_female_PEmode	Not
-0.459871	1.89751	4.99369	0.02544	0.517815	FALSE	LOC106030677	Pit_Normal_Male_female_PEmode	Not
-0.459759	-0.125734	0.772057	0.379581	1	FALSE	LOC106049501	Pit_Normal_Male_female_PEmode	Not
-0.459639	0.780147	2.59982	0.106876	0.9802	FALSE	LOC125182515	Pit_Normal_Male_female_PEmode	Not
-0.459597	0.235872	0.579935	0.446338	1	FALSE	LOC125182111	Pit_Normal_Male_female_PEmode	Not
-0.459516	4.16739	2.68376	0.101376	0.965543	FALSE	NEIL1	Pit_Normal_Male_female_PEmode	Not
-0.459369	4.05944	6.02687	0.0140897	0.359252	FALSE	GAN	Pit_Normal_Male_female_PEmode	Not
-0.459207	0.482594	2.48901	0.114644	0.996898	FALSE	LOC125180810	Pit_Normal_Male_female_PEmode	Not
-0.458922	-1.66978	0.408661	0.52265	1	FALSE	LOC106043488	Pit_Normal_Male_female_PEmode	Not
-0.45876	3.65357	1.4605	0.226851	1	FALSE	TLR5	Pit_Normal_Male_female_PEmode	Not
-0.45875	0.662055	1.01779	0.313044	1	FALSE	LOC106036710	Pit_Normal_Male_female_PEmode	Not
-0.458482	-0.0758759	1.07954	0.298801	1	FALSE	CREB3L3	Pit_Normal_Male_female_PEmode	Not
-0.458393	4.49499	1.74922	0.185975	1	FALSE	CBX7	Pit_Normal_Male_female_PEmode	Not
-0.458289	1.70374	1.12818	0.288164	1	FALSE	CDH22	Pit_Normal_Male_female_PEmode	Not
-0.458205	3.12369	1.48675	0.222721	1	FALSE	SCUBE2	Pit_Normal_Male_female_PEmode	Not
-0.458001	-0.695044	0.581603	0.445685	1	FALSE	LOC106042182	Pit_Normal_Male_female_PEmode	Not
-0.457905	2.42833	2.6641	0.102636	0.969464	FALSE	PAPSS2	Pit_Normal_Male_female_PEmode	Not
-0.457881	6.106	0.467241	0.494259	1	FALSE	DNASE1L3	Pit_Normal_Male_female_PEmode	Not
-0.457737	-1.41085	0.15125	0.697344	1	FALSE	ITIH4	Pit_Normal_Male_female_PEmode	Not
-0.457573	5.02785	1.75901	0.184748	1	FALSE	ASB14	Pit_Normal_Male_female_PEmode	Not
-0.457521	5.61805	0.0796459	0.777778	1	FALSE	BGLAP	Pit_Normal_Male_female_PEmode	Not
-0.45742	3.24128	1.02356	0.311676	1	FALSE	KCNF1	Pit_Normal_Male_female_PEmode	Not
-0.457057	0.722916	1.92696	0.165092	1	FALSE	LOC106038104	Pit_Normal_Male_female_PEmode	Not
-0.456475	-1.48615	0.536975	0.463689	1	FALSE	TRNAC-GCA_5	Pit_Normal_Male_female_PEmode	Not
-0.456352	-0.22256	1.19466	0.274391	1	FALSE	LOC106048060	Pit_Normal_Male_female_PEmode	Not
-0.456251	-1.32361	0.543937	0.460806	1	FALSE	LOC106031540	Pit_Normal_Male_female_PEmode	Not
-0.456092	4.42855	0.844715	0.358052	1	FALSE	SLC37A2	Pit_Normal_Male_female_PEmode	Not
-0.455979	1.65323	1.09794	0.294718	1	FALSE	LOC106045683	Pit_Normal_Male_female_PEmode	Not
-0.455954	4.20005	1.46546	0.226063	1	FALSE	TIMP4	Pit_Normal_Male_female_PEmode	Not
-0.455917	1.72187	0.531133	0.466131	1	FALSE	PLPP4	Pit_Normal_Male_female_PEmode	Not
-0.455878	0.432191	1.53453	0.215433	1	FALSE	LOC106043929	Pit_Normal_Male_female_PEmode	Not
-0.45573	-0.664524	1.81566	0.17783	1	FALSE	LOC106035953	Pit_Normal_Male_female_PEmode	Not
-0.455563	3.36346	1.83093	0.176018	1	FALSE	RFX3	Pit_Normal_Male_female_PEmode	Not
-0.455337	3.59491	3.97865	0.0460806	0.701032	FALSE	LOC106030024	Pit_Normal_Male_female_PEmode	Not
-0.455132	-0.440277	0.514068	0.473383	1	FALSE	LOC106034051	Pit_Normal_Male_female_PEmode	Not
-0.455059	-0.708779	0.769894	0.38025	1	FALSE	LOC125184589	Pit_Normal_Male_female_PEmode	Not
-0.454885	2.65282	0.847489	0.357264	1	FALSE	LOC106041087	Pit_Normal_Male_female_PEmode	Not
-0.454629	-0.0821091	1.72977	0.18844	1	FALSE	LOC125183928	Pit_Normal_Male_female_PEmode	Not
-0.454515	-1.42536	0.130086	0.718343	1	FALSE	LOC106041570	Pit_Normal_Male_female_PEmode	Not
-0.454494	-1.65157	0.265788	0.606171	1	FALSE	LOC106039888	Pit_Normal_Male_female_PEmode	Not
-0.45448	-1.42412	0.492362	0.482876	1	FALSE	LOC106030951	Pit_Normal_Male_female_PEmode	Not
-0.454375	1.89861	0.410951	0.521487	1	FALSE	CSMD1	Pit_Normal_Male_female_PEmode	Not
-0.453781	-1.71475	0.528864	0.467085	1	FALSE	LOC125184803	Pit_Normal_Male_female_PEmode	Not
-0.453702	-0.386755	0.504556	0.477505	1	FALSE	CCDC89	Pit_Normal_Male_female_PEmode	Not
-0.453621	2.37437	1.29459	0.255204	1	FALSE	MYRF	Pit_Normal_Male_female_PEmode	Not
-0.453573	2.43716	0.788257	0.374628	1	FALSE	GRIK1	Pit_Normal_Male_female_PEmode	Not
-0.453283	3.78896	1.66806	0.196519	1	FALSE	RGS6	Pit_Normal_Male_female_PEmode	Not
-0.453198	0.37103	1.38285	0.239616	1	FALSE	LOC106036384	Pit_Normal_Male_female_PEmode	Not
-0.45317	0.136275	0.38365	0.535656	1	FALSE	LOC106030404	Pit_Normal_Male_female_PEmode	Not
-0.453135	4.0465	0.765063	0.381749	1	FALSE	LOC106030005	Pit_Normal_Male_female_PEmode	Not
-0.453095	-0.961054	1.26492	0.260722	1	FALSE	LOC106030083	Pit_Normal_Male_female_PEmode	Not
-0.452833	9.42527	0.884747	0.346905	1	FALSE	LOC106048637	Pit_Normal_Male_female_PEmode	Not
-0.452823	3.26274	1.14507	0.284584	1	FALSE	LOC125181898	Pit_Normal_Male_female_PEmode	Not
-0.452812	-0.585424	0.562254	0.453354	1	FALSE	unassigned_gene_19	Pit_Normal_Male_female_PEmode	Not
-0.452812	3.31385	2.22978	0.135373	1	FALSE	BICD1	Pit_Normal_Male_female_PEmode	Not
-0.452692	-0.44041	0.971628	0.324275	1	FALSE	SGO2	Pit_Normal_Male_female_PEmode	Not
-0.452628	3.64044	3.47308	0.0623752	0.803599	FALSE	PTPDC1	Pit_Normal_Male_female_PEmode	Not
-0.45203	2.35834	2.02541	0.154688	1	FALSE	LOC125181348	Pit_Normal_Male_female_PEmode	Not
-0.451911	2.9764	0.277157	0.598571	1	FALSE	CXCL14	Pit_Normal_Male_female_PEmode	Not
-0.451872	3.30215	4.26146	0.0389864	0.65346	FALSE	CHRNB2	Pit_Normal_Male_female_PEmode	Not
-0.451473	5.25919	0.147122	0.701301	1	FALSE	SCGN	Pit_Normal_Male_female_PEmode	Not
-0.451458	2.75087	0.801989	0.370499	1	FALSE	PLA2G4F	Pit_Normal_Male_female_PEmode	Not
-0.451288	4.34279	3.90138	0.0482466	0.712678	FALSE	LOC125181278	Pit_Normal_Male_female_PEmode	Not
-0.451048	3.82197	2.12336	0.145068	1	FALSE	GDNF	Pit_Normal_Male_female_PEmode	Not
-0.450808	0.741766	2.89194	0.0890237	0.921852	FALSE	LOC125180770	Pit_Normal_Male_female_PEmode	Not
-0.450595	-0.0334098	0.824722	0.363803	1	FALSE	LOC125181816	Pit_Normal_Male_female_PEmode	Not
-0.450467	4.94158	2.97842	0.0843815	0.906978	FALSE	TMEM116	Pit_Normal_Male_female_PEmode	Not
-0.450384	2.31313	0.566635	0.451599	1	FALSE	SRRM3	Pit_Normal_Male_female_PEmode	Not
-0.45035	2.58998	2.79574	0.0945153	0.93568	FALSE	LOC106043895	Pit_Normal_Male_female_PEmode	Not
-0.449951	2.64959	0.850506	0.356409	1	FALSE	EFHC1	Pit_Normal_Male_female_PEmode	Not
-0.449912	4.22806	1.62321	0.202644	1	FALSE	LOC106034377	Pit_Normal_Male_female_PEmode	Not
-0.449686	-1.71615	0.477527	0.489545	1	FALSE	LOC106047423	Pit_Normal_Male_female_PEmode	Not
-0.449646	1.39265	4.47091	0.0344767	0.613558	FALSE	LOC125183660	Pit_Normal_Male_female_PEmode	Not
-0.449446	2.12035	1.01973	0.312583	1	FALSE	HOPX	Pit_Normal_Male_female_PEmode	Not
-0.44935	9.04386	0.254703	0.613783	1	FALSE	CACNA1S	Pit_Normal_Male_female_PEmode	Not
-0.44931	1.83209	0.583377	0.444992	1	FALSE	LOC125184179	Pit_Normal_Male_female_PEmode	Not
-0.449222	1.00939	0.859025	0.354012	1	FALSE	INSYN2A	Pit_Normal_Male_female_PEmode	Not
-0.449151	5.29786	1.12345	0.289176	1	FALSE	CAMK2A	Pit_Normal_Male_female_PEmode	Not
-0.449138	0.403071	1.45203	0.228203	1	FALSE	RIPPLY3	Pit_Normal_Male_female_PEmode	Not
-0.448792	1.52147	0.852861	0.355744	1	FALSE	LOC125184599	Pit_Normal_Male_female_PEmode	Not
-0.448791	3.53342	1.2821	0.25751	1	FALSE	LOC125182719	Pit_Normal_Male_female_PEmode	Not
-0.448663	-1.0605	0.367928	0.544136	1	FALSE	LOC106039833	Pit_Normal_Male_female_PEmode	Not
-0.44863	0.35923	0.341246	0.559111	1	FALSE	LOC106031499	Pit_Normal_Male_female_PEmode	Not
-0.448368	0.438075	1.40238	0.236326	1	FALSE	LOC125183935	Pit_Normal_Male_female_PEmode	Not
-0.448359	1.57717	1.03112	0.309896	1	FALSE	DDX11	Pit_Normal_Male_female_PEmode	Not
-0.448115	-0.197975	0.634284	0.425788	1	FALSE	CCDC187	Pit_Normal_Male_female_PEmode	Not
-0.448065	1.77189	0.419979	0.516948	1	FALSE	LOC106038665	Pit_Normal_Male_female_PEmode	Not
-0.447899	0.786626	0.606711	0.436029	1	FALSE	LAMA1	Pit_Normal_Male_female_PEmode	Not
-0.447824	-0.368926	1.14651	0.284282	1	FALSE	LOC125183773	Pit_Normal_Male_female_PEmode	Not
-0.447664	0.723851	0.677682	0.410386	1	FALSE	CWH43	Pit_Normal_Male_female_PEmode	Not
-0.447301	-0.67425	1.20879	0.271572	1	FALSE	LOC125182678	Pit_Normal_Male_female_PEmode	Not
-0.447145	1.66436	1.59423	0.206723	1	FALSE	LOC125180240	Pit_Normal_Male_female_PEmode	Not
-0.446999	3.12642	0.609038	0.43515	1	FALSE	CLDN3	Pit_Normal_Male_female_PEmode	Not
-0.446793	4.24224	1.50986	0.219161	1	FALSE	ANKRD16	Pit_Normal_Male_female_PEmode	Not
-0.446767	1.96967	1.33036	0.248741	1	FALSE	LOC106039608	Pit_Normal_Male_female_PEmode	Not
-0.446748	3.12827	2.10618	0.146705	1	FALSE	THSD7A	Pit_Normal_Male_female_PEmode	Not
-0.446725	4.37054	0.815304	0.366557	1	FALSE	AOAH	Pit_Normal_Male_female_PEmode	Not
-0.446426	-0.508799	0.844458	0.358125	1	FALSE	LOC125183109	Pit_Normal_Male_female_PEmode	Not
-0.446222	-0.554412	0.418283	0.517795	1	FALSE	IHH	Pit_Normal_Male_female_PEmode	Not
-0.446155	-0.925386	0.972112	0.324154	1	FALSE	LOC106046107	Pit_Normal_Male_female_PEmode	Not
-0.446107	-1.02199	0.450275	0.502204	1	FALSE	LOC106044460	Pit_Normal_Male_female_PEmode	Not
-0.445905	0.263058	0.912814	0.339369	1	FALSE	LOC106045441	Pit_Normal_Male_female_PEmode	Not
-0.445865	-0.879464	0.265991	0.606034	1	FALSE	LOC106031295	Pit_Normal_Male_female_PEmode	Not
-0.445725	4.63928	0.576081	0.447852	1	FALSE	DAPK2	Pit_Normal_Male_female_PEmode	Not
-0.445251	1.54678	1.37738	0.240548	1	FALSE	LOC106039201	Pit_Normal_Male_female_PEmode	Not
-0.44517	1.08737	0.904178	0.341664	1	FALSE	LOC125182921	Pit_Normal_Male_female_PEmode	Not
-0.444991	0.71654	1.75066	0.185793	1	FALSE	LOC125180815	Pit_Normal_Male_female_PEmode	Not
-0.444709	1.22749	0.834127	0.361082	1	FALSE	GRM2	Pit_Normal_Male_female_PEmode	Not
-0.444519	1.48926	0.905193	0.341393	1	FALSE	DOK4	Pit_Normal_Male_female_PEmode	Not
-0.444199	1.33487	1.24301	0.264892	1	FALSE	CFAP45	Pit_Normal_Male_female_PEmode	Not
-0.44394	-1.46001	0.428534	0.512709	1	FALSE	LOC106038373	Pit_Normal_Male_female_PEmode	Not
-0.443809	2.79893	0.570504	0.450059	1	FALSE	LOC125181865	Pit_Normal_Male_female_PEmode	Not
-0.443653	4.18756	0.650799	0.419827	1	FALSE	QRFPR	Pit_Normal_Male_female_PEmode	Not
-0.443369	2.54746	1.8701	0.171463	1	FALSE	ROR2	Pit_Normal_Male_female_PEmode	Not
-0.443138	-1.09904	0.425833	0.514041	1	FALSE	LOC125181237	Pit_Normal_Male_female_PEmode	Not
-0.443098	5.79945	5.15904	0.0231256	0.493968	FALSE	ADGRG1	Pit_Normal_Male_female_PEmode	Not
-0.443064	-0.656598	0.518764	0.471369	1	FALSE	LOC106049802	Pit_Normal_Male_female_PEmode	Not
-0.442969	3.70079	0.972997	0.323934	1	FALSE	LOC106041754	Pit_Normal_Male_female_PEmode	Not
-0.442937	0.228439	0.419747	0.517063	1	FALSE	PPP1R1C	Pit_Normal_Male_female_PEmode	Not
-0.442918	1.57393	1.32251	0.250141	1	FALSE	VSNL1	Pit_Normal_Male_female_PEmode	Not
-0.442518	0.739833	1.53236	0.215759	1	FALSE	LOC125181482	Pit_Normal_Male_female_PEmode	Not
-0.441929	2.56983	2.31452	0.128171	1	FALSE	ERICH3	Pit_Normal_Male_female_PEmode	Not
-0.441883	0.709387	0.794313	0.372799	1	FALSE	NRROS	Pit_Normal_Male_female_PEmode	Not
-0.44133	1.02632	0.518362	0.471541	1	FALSE	ANKRD42	Pit_Normal_Male_female_PEmode	Not
-0.441301	1.97932	0.92949	0.334996	1	FALSE	P2RY10	Pit_Normal_Male_female_PEmode	Not
-0.441113	2.61484	2.85764	0.0909409	0.928495	FALSE	TFAP4	Pit_Normal_Male_female_PEmode	Not
-0.441075	1.38507	1.20493	0.272339	1	FALSE	TGFA	Pit_Normal_Male_female_PEmode	Not
-0.440885	5.29386	0.959757	0.327248	1	FALSE	LOC106030538	Pit_Normal_Male_female_PEmode	Not
-0.440669	1.8149	0.3393	0.560234	1	FALSE	LYZ	Pit_Normal_Male_female_PEmode	Not
-0.440638	3.18519	2.82985	0.0925268	0.931277	FALSE	CCDC13	Pit_Normal_Male_female_PEmode	Not
-0.440355	-0.554434	0.371299	0.542297	1	FALSE	LOC106032983	Pit_Normal_Male_female_PEmode	Not
-0.440211	-0.839595	0.379087	0.538092	1	FALSE	LOC106037757	Pit_Normal_Male_female_PEmode	Not
-0.440102	-0.307199	0.485485	0.485948	1	FALSE	LOC125179949	Pit_Normal_Male_female_PEmode	Not
-0.439618	0.650998	0.809634	0.368229	1	FALSE	TMEM156	Pit_Normal_Male_female_PEmode	Not
-0.439559	2.174	0.621982	0.430312	1	FALSE	LOC106031985	Pit_Normal_Male_female_PEmode	Not
-0.43914	6.57103	2.82267	0.0929415	0.931693	FALSE	PARVG	Pit_Normal_Male_female_PEmode	Not
-0.438557	5.87298	0.362326	0.547217	1	FALSE	MYOD1	Pit_Normal_Male_female_PEmode	Not
-0.438555	-0.059802	1.22259	0.268854	1	FALSE	LOC106046101	Pit_Normal_Male_female_PEmode	Not
-0.438422	3.27455	0.482966	0.487082	1	FALSE	MYLK3	Pit_Normal_Male_female_PEmode	Not
-0.438159	1.31757	2.22987	0.135366	1	FALSE	LOC125184282	Pit_Normal_Male_female_PEmode	Not
-0.437926	3.27633	2.11776	0.145599	1	FALSE	RUNDC3A	Pit_Normal_Male_female_PEmode	Not
-0.437676	1.27516	2.24086	0.134406	1	FALSE	LOC125182217	Pit_Normal_Male_female_PEmode	Not
-0.437552	-0.636331	1.13073	0.287621	1	FALSE	LOC125183968	Pit_Normal_Male_female_PEmode	Not
-0.437509	0.259196	0.500721	0.479183	1	FALSE	ELF3	Pit_Normal_Male_female_PEmode	Not
-0.437305	4.94372	1.96789	0.160672	1	FALSE	KCNJ2	Pit_Normal_Male_female_PEmode	Not
-0.437297	3.43349	4.56618	0.0326093	0.597353	FALSE	LOC125179799	Pit_Normal_Male_female_PEmode	Not
-0.437215	-0.0548762	1.17597	0.278178	1	FALSE	LOC125183765	Pit_Normal_Male_female_PEmode	Not
-0.436486	3.83979	0.620853	0.430731	1	FALSE	LOC125179930	Pit_Normal_Male_female_PEmode	Not
-0.436467	-0.570026	0.956487	0.328074	1	FALSE	LOC125180453	Pit_Normal_Male_female_PEmode	Not
-0.436431	3.56801	6.78853	0.00917455	0.269591	FALSE	LOC125180386	Pit_Normal_Male_female_PEmode	Not
-0.436329	0.205885	0.763586	0.382209	1	FALSE	LOC106038620	Pit_Normal_Male_female_PEmode	Not
-0.435654	1.55306	1.28796	0.256424	1	FALSE	MAB21L1	Pit_Normal_Male_female_PEmode	Not
-0.435495	0.292102	0.49646	0.48106	1	FALSE	LOC106039179	Pit_Normal_Male_female_PEmode	Not
-0.435164	3.93536	3.01605	0.0824439	0.901898	FALSE	LOC106042967	Pit_Normal_Male_female_PEmode	Not
-0.435111	1.79576	1.45561	0.227631	1	FALSE	NR1D1	Pit_Normal_Male_female_PEmode	Not
-0.435031	2.49219	0.609885	0.434831	1	FALSE	LOC106049149	Pit_Normal_Male_female_PEmode	Not
-0.4348	-1.11573	0.618578	0.431576	1	FALSE	LOC125183481	Pit_Normal_Male_female_PEmode	Not
-0.434221	0.196169	2.64094	0.104142	0.973498	FALSE	LOC125184195	Pit_Normal_Male_female_PEmode	Not
-0.434182	0.689701	0.362374	0.54719	1	FALSE	GLIS3	Pit_Normal_Male_female_PEmode	Not
-0.433796	-1.86027	0.226884	0.633844	1	FALSE	LOC125182444	Pit_Normal_Male_female_PEmode	Not
-0.433744	-1.23815	0.385442	0.534705	1	FALSE	LOC106044615	Pit_Normal_Male_female_PEmode	Not
-0.433452	6.27881	0.703467	0.401621	1	FALSE	SIX3	Pit_Normal_Male_female_PEmode	Not
-0.432833	2.99821	2.27848	0.13118	1	FALSE	PPP1R14D	Pit_Normal_Male_female_PEmode	Not
-0.43281	0.935797	1.39722	0.23719	1	FALSE	LOC106042757	Pit_Normal_Male_female_PEmode	Not
-0.432731	-1.24326	0.74385	0.38843	1	FALSE	LOC125180592	Pit_Normal_Male_female_PEmode	Not
-0.432578	1.39604	0.590134	0.442367	1	FALSE	LOC125179962	Pit_Normal_Male_female_PEmode	Not
-0.432469	1.54115	0.167671	0.68219	1	FALSE	MEOX1	Pit_Normal_Male_female_PEmode	Not
-0.43183	5.34741	1.15403	0.282707	1	FALSE	RALY	Pit_Normal_Male_female_PEmode	Not
-0.431812	6.65442	0.456329	0.499345	1	FALSE	RGCC	Pit_Normal_Male_female_PEmode	Not
-0.431559	2.81009	1.53546	0.215294	1	FALSE	SSUH2	Pit_Normal_Male_female_PEmode	Not
-0.431358	0.725263	0.498794	0.48003	1	FALSE	LOC106044415	Pit_Normal_Male_female_PEmode	Not
-0.431114	-1.8065	0.331268	0.564914	1	FALSE	LOC125183830	Pit_Normal_Male_female_PEmode	Not
-0.430882	-0.71721	0.738851	0.390029	1	FALSE	LOC106042678	Pit_Normal_Male_female_PEmode	Not
-0.430778	4.10756	3.78403	0.051744	0.734195	FALSE	REXO5	Pit_Normal_Male_female_PEmode	Not
-0.430736	0.205093	0.648078	0.420801	1	FALSE	LOC106036622	Pit_Normal_Male_female_PEmode	Not
-0.430708	-1.86715	0.321474	0.570723	1	FALSE	LOC106034848	Pit_Normal_Male_female_PEmode	Not
-0.430468	-0.63892	0.756041	0.38457	1	FALSE	LOC125182153	Pit_Normal_Male_female_PEmode	Not
-0.430425	0.922173	0.936637	0.333144	1	FALSE	UNC5A	Pit_Normal_Male_female_PEmode	Not
-0.42994	2.68786	1.1073	0.29267	1	FALSE	LOC106038369	Pit_Normal_Male_female_PEmode	Not
-0.429877	8.29695	0.84837	0.357014	1	FALSE	TMOD4	Pit_Normal_Male_female_PEmode	Not
-0.429341	2.28935	1.23579	0.266285	1	FALSE	AMIGO3	Pit_Normal_Male_female_PEmode	Not
-0.428731	-0.570663	0.554769	0.456375	1	FALSE	LOC106049956	Pit_Normal_Male_female_PEmode	Not
-0.428491	-1.55525	0.442172	0.506076	1	FALSE	MAB21L3	Pit_Normal_Male_female_PEmode	Not
-0.428485	-1.65978	0.159233	0.689863	1	FALSE	LOC125183317	Pit_Normal_Male_female_PEmode	Not
-0.42831	7.18938	3.01349	0.0825745	0.901898	FALSE	KPNA6	Pit_Normal_Male_female_PEmode	Not
-0.428281	-1.78672	0.459451	0.497881	1	FALSE	LOC125183817	Pit_Normal_Male_female_PEmode	Not
-0.427877	4.13069	2.22433	0.135851	1	FALSE	FCHSD1	Pit_Normal_Male_female_PEmode	Not
-0.427356	2.6379	0.800084	0.371068	1	FALSE	PHLDA2	Pit_Normal_Male_female_PEmode	Not
-0.427246	5.64406	9.37694	0.00219732	0.0940216	FALSE	LOC125181538	Pit_Normal_Male_female_PEmode	Not
-0.427231	-0.50964	0.208201	0.648181	1	FALSE	LOC125183090	Pit_Normal_Male_female_PEmode	Not
-0.427207	6.65143	1.15186	0.28316	1	FALSE	CXCL12	Pit_Normal_Male_female_PEmode	Not
-0.42693	-0.8403	0.232856	0.629414	1	FALSE	SIAH3	Pit_Normal_Male_female_PEmode	Not
-0.42686	4.48876	2.74295	0.0976845	0.951442	FALSE	LOC106037337	Pit_Normal_Male_female_PEmode	Not
-0.4268	1.16473	0.619135	0.431369	1	FALSE	LOC106046290	Pit_Normal_Male_female_PEmode	Not
-0.426453	2.16548	1.88277	0.17002	1	FALSE	CUNH6orf132	Pit_Normal_Male_female_PEmode	Not
-0.426236	0.331868	0.544128	0.460727	1	FALSE	HOXB2	Pit_Normal_Male_female_PEmode	Not
-0.426185	2.33765	1.48029	0.22373	1	FALSE	BTBD19	Pit_Normal_Male_female_PEmode	Not
-0.426084	-0.929482	0.446304	0.504095	1	FALSE	LOC125183742	Pit_Normal_Male_female_PEmode	Not
-0.425986	1.78856	1.06603	0.301844	1	FALSE	LOC106040073	Pit_Normal_Male_female_PEmode	Not
-0.425715	1.59487	1.56998	0.210209	1	FALSE	LOC106037597	Pit_Normal_Male_female_PEmode	Not
-0.42555	-1.20094	0.240016	0.624194	1	FALSE	LOC106036575	Pit_Normal_Male_female_PEmode	Not
-0.425492	-0.673608	0.856852	0.354621	1	FALSE	LOC125180784	Pit_Normal_Male_female_PEmode	Not
-0.425459	6.11357	0.988702	0.32006	1	FALSE	RIMBP2	Pit_Normal_Male_female_PEmode	Not
-0.425417	4.78937	4.40832	0.0357641	0.626447	FALSE	LOC106049558	Pit_Normal_Male_female_PEmode	Not
-0.425403	3.04341	0.558345	0.454928	1	FALSE	CCDC180	Pit_Normal_Male_female_PEmode	Not
-0.425376	-0.102487	0.142872	0.705442	1	FALSE	ANO9	Pit_Normal_Male_female_PEmode	Not
-0.425256	0.119007	0.784188	0.375863	1	FALSE	HK3	Pit_Normal_Male_female_PEmode	Not
-0.424722	0.907061	1.35548	0.244323	1	FALSE	EFNA2	Pit_Normal_Male_female_PEmode	Not
-0.42418	5.71973	3.73898	0.0531569	0.744003	FALSE	MANF	Pit_Normal_Male_female_PEmode	Not
-0.423662	6.69493	1.83241	0.175843	1	FALSE	LOC106029971	Pit_Normal_Male_female_PEmode	Not
-0.423232	-1.51333	0.345699	0.556558	1	FALSE	LOC106039933	Pit_Normal_Male_female_PEmode	Not
-0.422919	1.81919	2.01794	0.15545	1	FALSE	LOC125180777	Pit_Normal_Male_female_PEmode	Not
-0.422659	4.48141	1.27331	0.259146	1	FALSE	ITGB4	Pit_Normal_Male_female_PEmode	Not
-0.422487	4.72238	1.91934	0.165929	1	FALSE	LOC106037440	Pit_Normal_Male_female_PEmode	Not
-0.421843	1.874	0.553196	0.457015	1	FALSE	LOC106044958	Pit_Normal_Male_female_PEmode	Not
[truncated: 14,427 more rows]

## Sheet: Table S2 DEGs Breast
logFC	logCPM	LR	PValue	FDR	Significant	geneID	Genos	UpDown
4.36398	-0.578716	15.7832	7.10315e-05	0.00249308	TRUE	ANO4	Breast_Normal_Male_female	Up
3.8995	-1.02199	21.2316	4.06992e-06	0.000243987	TRUE	LOC106044460	Breast_Normal_Male_female	Up
3.86815	4.05842	14.7392	0.000123454	0.00381175	TRUE	LOC125183784	Breast_Normal_Male_female	Up
3.83024	1.93395	10.8889	0.000967399	0.016501	TRUE	OC90	Breast_Normal_Male_female	Up
3.76831	-1.71981	11.5275	0.000685746	0.013007	TRUE	LOC125180249	Breast_Normal_Male_female	Up
3.65954	-1.88484	12.4208	0.000424571	0.00905715	TRUE	LOC125183851	Breast_Normal_Male_female	Up
3.64176	7.99356	11.5026	0.000694991	0.0131067	TRUE	LOC106030633	Breast_Normal_Male_female	Up
3.60948	-1.35126	11.9078	0.000558984	0.0111295	TRUE	LOC106029627	Breast_Normal_Male_female	Up
3.55261	-1.94242	10.4223	0.00124506	0.0199171	TRUE	LOC125179867	Breast_Normal_Male_female	Up
3.53665	-2.43007	3.89228	0.0485085	0.218601	TRUE	LOC106029369	Breast_Normal_Male_female	Up
3.52703	-1.81446	10.2986	0.00133128	0.020946	TRUE	LOC106037734	Breast_Normal_Male_female	Up
3.47768	-1.56012	11.348	0.000755293	0.0139712	TRUE	CPNE4	Breast_Normal_Male_female	Up
3.35577	-1.26509	10.5483	0.00116294	0.0189031	TRUE	LOC125179953	Breast_Normal_Male_female	Up
3.31006	4.25564	13.9053	0.000192257	0.00516859	TRUE	LOC106030552	Breast_Normal_Male_female	Up
3.27464	-1.73636	8.13055	0.00435255	0.046652	TRUE	LOC106030286	Breast_Normal_Male_female	Up
3.2576	-1.28506	8.1375	0.00433591	0.0465197	TRUE	TFAP2C	Breast_Normal_Male_female	Up
3.23311	1.10302	7.99433	0.00469241	0.0486908	TRUE	LOC106033779	Breast_Normal_Male_female	Up
3.08371	-0.810269	7.87117	0.00502291	0.0508301	TRUE	LOC106030713	Breast_Normal_Male_female	Up
2.93001	-1.34705	9.09857	0.00255809	0.0328018	TRUE	KRT222	Breast_Normal_Male_female	Up
2.87753	-1.95915	6.12837	0.013303	0.098879	TRUE	LOC106033968	Breast_Normal_Male_female	Up
2.84325	6.13223	9.43054	0.00213401	0.0289457	TRUE	AGR3	Breast_Normal_Male_female	Up
2.80939	2.28259	6.74479	0.00940219	0.078479	TRUE	NKX2-2	Breast_Normal_Male_female	Up
2.80442	0.238887	3.45173	0.0631857	0.254011	FALSE	LOC106034136	Breast_Normal_Male_female	Not
2.79871	-1.82337	7.17241	0.00740333	0.0667804	TRUE	STPG1	Breast_Normal_Male_female	Up
2.787	-1.27573	5.41395	0.0199765	0.127445	TRUE	LOC106043128	Breast_Normal_Male_female	Up
2.76454	-1.34799	11.2974	0.000776141	0.0142605	TRUE	SNTG2	Breast_Normal_Male_female	Up
2.67786	-1.21773	12.0385	0.000521133	0.0105811	TRUE	LOC125183938	Breast_Normal_Male_female	Up
2.66875	-1.82611	8.84922	0.00293215	0.0360235	TRUE	LOC125181019	Breast_Normal_Male_female	Up
2.66728	-1.73441	4.66284	0.0308222	0.167872	TRUE	LOC125183710	Breast_Normal_Male_female	Up
2.61132	6.45721	5.44283	0.0196488	0.126321	TRUE	CSRP3	Breast_Normal_Male_female	Up
2.60632	0.324786	4.30352	0.0380337	0.188972	TRUE	CCL19	Breast_Normal_Male_female	Up
2.54867	-1.70061	4.6978	0.0302013	0.165804	TRUE	LOC125183621	Breast_Normal_Male_female	Up
2.47918	0.483579	7.023	0.00804694	0.0705674	TRUE	LRRC27	Breast_Normal_Male_female	Up
2.47771	1.56602	5.35806	0.0206267	0.130178	TRUE	LOC125179986	Breast_Normal_Male_female	Up
2.45403	-0.448911	7.71488	0.00547675	0.0540035	TRUE	FUT9	Breast_Normal_Male_female	Up
2.43239	0.0887546	8.96386	0.00275372	0.0345024	TRUE	LOC106041042	Breast_Normal_Male_female	Up
2.40542	-1.4737	2.41211	0.1204	0.366795	FALSE	LOC106036562	Breast_Normal_Male_female	Not
2.38375	2.23155	4.26677	0.0388648	0.191516	TRUE	LOC106039465	Breast_Normal_Male_female	Up
2.38177	-0.360255	14.4554	0.00014352	0.0041799	TRUE	LOC106035583	Breast_Normal_Male_female	Up
2.37393	-1.75991	3.77925	0.0518919	0.228129	FALSE	LOC125180263	Breast_Normal_Male_female	Not
2.37196	-1.79227	3.65401	0.0559344	0.237656	FALSE	LOC125182000	Breast_Normal_Male_female	Not
2.36633	3.84074	5.81123	0.0159242	0.111412	TRUE	ABCA13	Breast_Normal_Male_female	Up
2.3298	2.08681	3.16553	0.0752079	0.28102	FALSE	LOC125181519	Breast_Normal_Male_female	Not
2.28266	-1.35779	2.62363	0.105283	0.341168	FALSE	LOC125183220	Breast_Normal_Male_female	Not
2.25982	5.0017	5.59235	0.0180391	0.120402	TRUE	FAIM2	Breast_Normal_Male_female	Up
2.24816	-1.78649	5.73956	0.0165869	0.114231	TRUE	LOC106046349	Breast_Normal_Male_female	Up
2.24329	-2.3144	2.52713	0.111904	0.35277	FALSE	CTXND1	Breast_Normal_Male_female	Not
2.23914	4.28336	11.331	0.000762246	0.014061	TRUE	CREG2	Breast_Normal_Male_female	Up
2.23209	-0.21051	4.91541	0.0266181	0.152451	TRUE	LOC125180247	Breast_Normal_Male_female	Up
2.23076	2.73918	5.62611	0.0176949	0.119138	TRUE	SYT10	Breast_Normal_Male_female	Up
2.20006	1.39681	6.4224	0.011269	0.088187	TRUE	LOC106035731	Breast_Normal_Male_female	Up
2.18405	5.28993	2.2247	0.135819	0.390957	FALSE	LOC125181520	Breast_Normal_Male_female	Not
2.16364	-1.4517	4.86624	0.0273872	0.155677	TRUE	SLC26A7	Breast_Normal_Male_female	Up
2.07026	-1.42936	1.95456	0.162096	0.429602	FALSE	TYRP1	Breast_Normal_Male_female	Not
2.06816	-2.69858	2.66786	0.102393	0.335176	FALSE	RAX2	Breast_Normal_Male_female	Not
2.06435	-1.82347	2.15928	0.141711	0.399672	FALSE	LOC106049573	Breast_Normal_Male_female	Not
2.06127	0.535109	10.3512	0.00129388	0.0205441	TRUE	LOC106033931	Breast_Normal_Male_female	Up
2.05997	-1.57842	4.69399	0.0302682	0.166005	TRUE	LOC106037275	Breast_Normal_Male_female	Up
2.05167	-0.73436	1.90066	0.168005	0.438178	FALSE	LOC125181518	Breast_Normal_Male_female	Not
2.04138	-1.93797	5.17334	0.022936	0.140003	TRUE	GRIN2B	Breast_Normal_Male_female	Up
2.02391	1.50377	2.28532	0.130603	0.382268	FALSE	ACAN	Breast_Normal_Male_female	Not
1.94791	-0.280121	28.2126	1.08694e-07	1.10895e-05	TRUE	CLDN18	Breast_Normal_Male_female	Up
1.93966	1.85079	5.1508	0.0232357	0.141202	TRUE	PAX3	Breast_Normal_Male_female	Up
1.92721	0.282531	2.50369	0.11358	0.355702	FALSE	CFAP47	Breast_Normal_Male_female	Not
1.91265	-1.89135	2.41028	0.12054	0.367142	FALSE	LOC106042133	Breast_Normal_Male_female	Not
1.88217	1.32979	7.11649	0.00763781	0.067964	TRUE	MELK	Breast_Normal_Male_female	Up
1.85841	0.376991	4.20534	0.0402968	0.195532	TRUE	PPFIA2	Breast_Normal_Male_female	Up
1.84419	-2.40934	3.34776	0.0672967	0.263513	FALSE	LOC106041043	Breast_Normal_Male_female	Not
1.83846	-0.94111	4.29518	0.0382206	0.189557	TRUE	LOC106045532	Breast_Normal_Male_female	Up
1.78306	2.7244	8.10017	0.0044261	0.0471531	TRUE	PHACTR3	Breast_Normal_Male_female	Up
1.78159	-0.328305	3.93333	0.0473382	0.215157	TRUE	LOC106046668	Breast_Normal_Male_female	Up
1.77931	5.33131	5.62572	0.0176988	0.119138	TRUE	DPP6	Breast_Normal_Male_female	Up
1.75771	2.8699	2.4046	0.120979	0.36766	FALSE	TMEM163	Breast_Normal_Male_female	Not
1.74587	-1.3576	6.02649	0.0140927	0.102564	TRUE	LOC106041910	Breast_Normal_Male_female	Up
1.73075	3.08882	3.25932	0.0710184	0.270686	FALSE	WDR17	Breast_Normal_Male_female	Not
1.71996	-1.32823	17.0908	3.56353e-05	0.00145413	TRUE	LOC125180127	Breast_Normal_Male_female	Up
1.71747	-0.513515	3.76235	0.0524189	0.229059	FALSE	LOC106045349	Breast_Normal_Male_female	Not
1.69608	-0.950981	8.95441	0.002768	0.0346548	TRUE	LOC125182329	Breast_Normal_Male_female	Up
1.68821	0.586135	0.542855	0.461252	0.72461	FALSE	LOC106030667	Breast_Normal_Male_female	Not
1.67915	0.117436	4.64912	0.0310694	0.168179	TRUE	CHST8	Breast_Normal_Male_female	Up
1.66597	-0.916957	2.73374	0.0982491	0.328483	FALSE	LOC106048678	Breast_Normal_Male_female	Not
1.65896	-0.945196	5.06359	0.0244336	0.145152	TRUE	TINCR	Breast_Normal_Male_female	Up
1.64692	-2.35894	2.2691	0.131976	0.384574	FALSE	LOC106036917	Breast_Normal_Male_female	Not
1.64665	0.825152	2.2191	0.136312	0.391542	FALSE	LOC106035651	Breast_Normal_Male_female	Not
1.64435	-1.31467	2.19174	0.138753	0.394806	FALSE	GRM3	Breast_Normal_Male_female	Not
1.6443	-1.91553	2.18856	0.13904	0.395543	FALSE	LOC125184161	Breast_Normal_Male_female	Not
1.64357	-2.04937	2.28987	0.130221	0.381898	FALSE	LOC125182593	Breast_Normal_Male_female	Not
1.64281	0.413139	2.27776	0.131241	0.38327	FALSE	LOC106047484	Breast_Normal_Male_female	Not
1.64141	-0.965143	2.25437	0.133238	0.386536	FALSE	LOC125180072	Breast_Normal_Male_female	Not
1.63219	-2.27284	0.986408	0.320622	0.610896	FALSE	LOC106040515	Breast_Normal_Male_female	Not
1.62813	5.89405	6.35747	0.0116888	0.090438	TRUE	LMOD2	Breast_Normal_Male_female	Up
1.60708	1.04333	5.85595	0.0155245	0.109771	TRUE	DKK2	Breast_Normal_Male_female	Up
1.6043	-0.915201	6.02976	0.0140667	0.102465	TRUE	LOC125183577	Breast_Normal_Male_female	Up
1.59958	1.72187	8.87094	0.00289746	0.0357579	TRUE	PLPP4	Breast_Normal_Male_female	Up
1.59758	3.89083	2.56459	0.109281	0.34807	FALSE	FAM107A	Breast_Normal_Male_female	Not
1.59391	-0.89829	4.22675	0.0397916	0.194297	TRUE	LOC125181521	Breast_Normal_Male_female	Up
1.59083	4.36432	4.21154	0.0401498	0.195071	TRUE	SNAP25	Breast_Normal_Male_female	Up
1.58354	-0.265439	3.1261	0.0770478	0.28485	FALSE	TTC34	Breast_Normal_Male_female	Not
1.57835	1.81378	3.45817	0.06294	0.253644	FALSE	SYT6	Breast_Normal_Male_female	Not
1.5674	0.591996	2.11445	0.145914	0.405274	FALSE	PIWIL1	Breast_Normal_Male_female	Not
1.56499	-2.1648	2.31501	0.12813	0.378359	FALSE	LOC125184722	Breast_Normal_Male_female	Not
1.55811	2.01513	4.49644	0.0339655	0.176939	TRUE	DISP2	Breast_Normal_Male_female	Up
1.55431	-1.10655	4.02265	0.0448932	0.208335	TRUE	LOC125184648	Breast_Normal_Male_female	Up
1.54833	2.27166	2.84956	0.0913987	0.313166	FALSE	TPH2	Breast_Normal_Male_female	Not
1.53054	0.17159	1.40191	0.236404	0.525057	FALSE	LOC106030657	Breast_Normal_Male_female	Not
1.51608	0.389276	3.51687	0.0607471	0.248836	FALSE	GKN2	Breast_Normal_Male_female	Not
1.51459	1.03132	3.66064	0.0557123	0.237379	FALSE	ASB18	Breast_Normal_Male_female	Not
1.51208	-1.31919	4.63036	0.0314109	0.16896	TRUE	ADGRG4	Breast_Normal_Male_female	Up
1.50993	-1.6597	5.73866	0.0165955	0.114231	TRUE	LOC106041093	Breast_Normal_Male_female	Up
1.50846	5.65597	3.07619	0.0794467	0.290031	FALSE	IGFN1	Breast_Normal_Male_female	Not
1.50187	-1.14439	2.61319	0.105978	0.342326	FALSE	MGAT4C	Breast_Normal_Male_female	Not
1.49405	1.97575	6.55591	0.0104537	0.0844895	TRUE	DPYSL4	Breast_Normal_Male_female	Up
1.49224	-1.15576	3.3183	0.0685125	0.265807	FALSE	GPR3	Breast_Normal_Male_female	Not
1.48796	-0.13863	0.866093	0.352039	0.639809	FALSE	LOC125184298	Breast_Normal_Male_female	Not
1.47901	4.46194	2.50765	0.113295	0.355217	FALSE	STRIT1	Breast_Normal_Male_female	Not
1.4761	-2.07475	2.81053	0.0936472	0.317689	FALSE	LOC106047353	Breast_Normal_Male_female	Not
1.46561	-1.74243	1.81481	0.177932	0.451663	FALSE	LOC125181296	Breast_Normal_Male_female	Not
1.4631	0.0283418	3.61357	0.05731	0.24045	FALSE	TSHR	Breast_Normal_Male_female	Not
1.45096	2.04673	5.77313	0.016273	0.112881	TRUE	LOC125185016	Breast_Normal_Male_female	Up
1.44967	1.86479	4.2171	0.0400185	0.194826	TRUE	LOC106032439	Breast_Normal_Male_female	Up
1.4415	-0.728807	1.65464	0.198329	0.477673	FALSE	LOC125179626	Breast_Normal_Male_female	Not
1.44106	11.1244	1.91785	0.166094	0.435895	FALSE	PRL	Breast_Normal_Male_female	Not
1.43336	1.26582	2.97068	0.084786	0.30015	FALSE	TMEM25	Breast_Normal_Male_female	Not
1.43234	1.22213	1.30278	0.253706	0.544751	FALSE	SLCO1C1	Breast_Normal_Male_female	Not
1.43041	-1.44339	1.95281	0.162284	0.429949	FALSE	LOC106034007	Breast_Normal_Male_female	Not
1.42839	-1.51214	1.34206	0.246671	0.53638	FALSE	LOC125180545	Breast_Normal_Male_female	Not
1.4244	3.30716	5.27067	0.0216877	0.134634	TRUE	COL13A1	Breast_Normal_Male_female	Up
1.42284	-1.42815	5.761	0.0163858	0.113327	TRUE	LOC106047565	Breast_Normal_Male_female	Up
1.41721	2.8927	21.149	4.2493e-06	0.000253814	TRUE	KBTBD3	Breast_Normal_Male_female	Up
1.40854	-1.76359	1.3809	0.239948	0.528459	FALSE	LOC106040641	Breast_Normal_Male_female	Not
1.40738	-1.71515	1.27401	0.259015	0.550185	FALSE	HRG	Breast_Normal_Male_female	Not
1.40177	2.53801	6.85495	0.00883962	0.0754949	TRUE	SMOC1	Breast_Normal_Male_female	Up
1.39758	5.21806	1.29619	0.25491	0.546199	FALSE	FAM240B	Breast_Normal_Male_female	Not
1.39501	6.68897	49.8493	1.6602e-12	4.19545e-10	TRUE	TMEM38B	Breast_Normal_Male_female	Up
1.39225	2.04243	4.75747	0.0291714	0.161827	TRUE	RRM2	Breast_Normal_Male_female	Up
1.39154	-0.245573	7.57608	0.00591481	0.0568168	TRUE	DEPDC1B	Breast_Normal_Male_female	Up
1.38829	2.06166	6.95067	0.0083788	0.0725858	TRUE	AJAP1	Breast_Normal_Male_female	Up
1.38529	0.447908	5.11457	0.0237258	0.142441	TRUE	CD8A	Breast_Normal_Male_female	Up
1.37934	-0.00273887	4.58245	0.032301	0.172042	TRUE	LOC125180344	Breast_Normal_Male_female	Up
1.37398	1.45704	12.9048	0.000327741	0.00749787	TRUE	LOC106031246	Breast_Normal_Male_female	Up
1.37091	3.24894	2.42037	0.119766	0.365689	FALSE	BMP5	Breast_Normal_Male_female	Not
1.36616	0.689701	3.71406	0.0539562	0.232437	FALSE	GLIS3	Breast_Normal_Male_female	Not
1.35024	-0.135144	2.43548	0.118618	0.364054	FALSE	LOC106036779	Breast_Normal_Male_female	Not
1.34299	-0.924408	2.85859	0.0908872	0.311977	FALSE	ANKRD55	Breast_Normal_Male_female	Not
1.3427	-1.11076	2.09038	0.148229	0.408497	FALSE	LOC125182839	Breast_Normal_Male_female	Not
1.34038	-1.8961	1.56038	0.21161	0.495144	FALSE	LOC125183073	Breast_Normal_Male_female	Not
1.33857	0.395664	5.14387	0.0233286	0.141456	TRUE	LOC106046816	Breast_Normal_Male_female	Up
1.33513	-0.125681	3.49052	0.0617213	0.251073	FALSE	LOC106041041	Breast_Normal_Male_female	Not
1.33297	3.51341	4.77523	0.028872	0.160926	TRUE	CSMD2	Breast_Normal_Male_female	Up
1.33253	0.0362578	2.17495	0.140274	0.397458	FALSE	LOC106031151	Breast_Normal_Male_female	Not
1.33152	2.74528	8.28654	0.003994	0.0441194	TRUE	LOC106043702	Breast_Normal_Male_female	Up
1.33127	-1.49969	6.33909	0.0118105	0.0910796	TRUE	LOC106047690	Breast_Normal_Male_female	Up
1.33112	1.21445	4.23616	0.0395715	0.193626	TRUE	ESRP1	Breast_Normal_Male_female	Up
1.32378	-2.39152	1.13177	0.287398	0.579169	FALSE	LRIT1	Breast_Normal_Male_female	Not
1.3233	1.60325	5.08821	0.0240891	0.143886	TRUE	LOC125182350	Breast_Normal_Male_female	Up
1.32123	-1.98671	1.92232	0.165601	0.435296	FALSE	LOC106048094	Breast_Normal_Male_female	Not
1.3179	-0.610937	5.00552	0.0252666	0.148225	TRUE	LOC125181607	Breast_Normal_Male_female	Up
1.31601	5.29304	67.5515	2.05254e-16	8.64488e-14	TRUE	TMEM167A	Breast_Normal_Male_female	Up
1.31429	4.02623	17.7951	2.46014e-05	0.00107761	TRUE	GK	Breast_Normal_Male_female	Up
1.31232	-0.664458	1.64588	0.19952	0.478817	FALSE	LOC106040412	Breast_Normal_Male_female	Not
1.31182	4.34677	10.1576	0.00143709	0.0221233	TRUE	CFAP70	Breast_Normal_Male_female	Up
1.31127	1.00183	6.42893	0.0112276	0.0880048	TRUE	NRG3	Breast_Normal_Male_female	Up
1.30843	-1.71347	1.0269	0.310889	0.601775	FALSE	LOC125183132	Breast_Normal_Male_female	Not
1.30444	3.93137	1.72469	0.189091	0.465878	FALSE	ST18	Breast_Normal_Male_female	Not
1.30376	2.6673	5.45496	0.0195129	0.125914	TRUE	LOC125184651	Breast_Normal_Male_female	Up
1.30066	-1.55957	2.09072	0.148196	0.408497	FALSE	LOC125181974	Breast_Normal_Male_female	Not
1.29347	-0.710658	2.99554	0.0834939	0.297951	FALSE	LOC125183208	Breast_Normal_Male_female	Not
1.29275	2.77402	11.8621	0.000572871	0.0113237	TRUE	EPHX4	Breast_Normal_Male_female	Up
1.28688	0.692898	1.48239	0.223401	0.510089	FALSE	IGSF5	Breast_Normal_Male_female	Not
1.28685	-1.8748	1.55466	0.212448	0.496186	FALSE	LOC125183537	Breast_Normal_Male_female	Not
1.27928	-0.834855	0.994514	0.318642	0.608747	FALSE	DUOX2	Breast_Normal_Male_female	Not
1.27879	-1.67387	0.730902	0.392591	0.673775	FALSE	CYTL1	Breast_Normal_Male_female	Not
1.2725	-2.02433	1.10699	0.292736	0.584431	FALSE	DYTN	Breast_Normal_Male_female	Not
1.26354	-2.28577	1.84113	0.174819	0.446461	FALSE	PTCHD4	Breast_Normal_Male_female	Not
1.26283	-0.599768	7.20483	0.00727077	0.0658741	TRUE	LOC125183515	Breast_Normal_Male_female	Up
1.26243	4.41321	4.19103	0.0406385	0.196563	TRUE	CCDC18	Breast_Normal_Male_female	Up
1.25985	6.35635	120.022	6.2555e-28	1.02753e-24	TRUE	TTC37	Breast_Normal_Male_female	Up
1.25847	5.52698	89.7953	2.64126e-21	2.28344e-18	TRUE	ERAP1	Breast_Normal_Male_female	Up
1.25486	-0.557472	3.52633	0.0604014	0.247944	FALSE	HENMT1	Breast_Normal_Male_female	Not
1.25351	2.96783	6.46054	0.0110296	0.0871442	TRUE	CRYBG1	Breast_Normal_Male_female	Up
1.25331	0.747341	5.91283	0.015031	0.107488	TRUE	GRIA1	Breast_Normal_Male_female	Up
1.25109	-1.12324	1.60055	0.205825	0.487395	FALSE	LOC106047885	Breast_Normal_Male_female	Not
1.24915	4.23277	78.2856	8.91708e-19	5.05076e-16	TRUE	SRFBP1	Breast_Normal_Male_female	Up
1.24593	1.25494	6.64511	0.00994283	0.0815382	TRUE	LOC106032793	Breast_Normal_Male_female	Up
1.24324	2.90136	27.32	1.72416e-07	1.62668e-05	TRUE	IQUB	Breast_Normal_Male_female	Up
1.24076	-1.47113	1.68682	0.19402	0.472382	FALSE	TEX36	Breast_Normal_Male_female	Not
1.23899	0.339559	3.15497	0.0756962	0.281691	FALSE	SLC13A3	Breast_Normal_Male_female	Not
1.2355	-1.90567	3.0843	0.0790511	0.289239	FALSE	GAREM2	Breast_Normal_Male_female	Not
1.23378	0.00554821	2.94616	0.0860817	0.302522	FALSE	LOC106048110	Breast_Normal_Male_female	Not
1.22551	-0.97785	2.38119	0.122804	0.371009	FALSE	LRRTM3	Breast_Normal_Male_female	Not
1.22489	-1.36591	2.68488	0.101305	0.333267	FALSE	LOC125181992	Breast_Normal_Male_female	Not
1.22466	0.663064	5.63395	0.0176159	0.118833	TRUE	TNIP3	Breast_Normal_Male_female	Up
1.21797	-1.05361	1.68829	0.193826	0.472087	FALSE	LOC125180605	Breast_Normal_Male_female	Not
1.21779	5.73114	73.4429	1.03588e-17	5.31731e-15	TRUE	SMC2	Breast_Normal_Male_female	Up
1.21365	3.23192	6.04212	0.0139685	0.102067	TRUE	ATCAY	Breast_Normal_Male_female	Up
1.21149	3.47855	6.14182	0.0132021	0.0984361	TRUE	UGT8	Breast_Normal_Male_female	Up
1.20849	-0.610415	5.85059	0.0155718	0.109975	TRUE	LOC125183878	Breast_Normal_Male_female	Up
1.20795	-0.544661	3.94611	0.0469797	0.214061	TRUE	IHO1	Breast_Normal_Male_female	Up
1.20698	3.83341	28.7105	8.40487e-08	8.79353e-06	TRUE	CETN3	Breast_Normal_Male_female	Up
1.20603	-2.01852	1.70811	0.191231	0.46862	FALSE	LOC125182503	Breast_Normal_Male_female	Not
1.20545	-0.289509	6.07615	0.0137019	0.100792	TRUE	LOC106046844	Breast_Normal_Male_female	Up
1.20393	-0.436941	0.983406	0.321359	0.61145	FALSE	LOC125181949	Breast_Normal_Male_female	Not
1.20157	5.53285	90.8001	1.58949e-21	1.4505e-18	TRUE	XPA	Breast_Normal_Male_female	Up
1.19991	2.54281	4.10193	0.0428342	0.202581	TRUE	LOC106040757	Breast_Normal_Male_female	Up
1.19083	-0.764331	5.12452	0.0235901	0.142186	TRUE	MTNR1A	Breast_Normal_Male_female	Up
1.18851	2.29758	6.08064	0.0136672	0.100626	TRUE	TOX	Breast_Normal_Male_female	Up
1.18822	-0.500244	2.10689	0.146637	0.406277	FALSE	LOC106031639	Breast_Normal_Male_female	Not
1.18607	0.24271	15.0304	0.000105793	0.00339405	TRUE	LOC125181167	Breast_Normal_Male_female	Up
1.186	3.42676	2.80963	0.0937003	0.317737	FALSE	CPZ	Breast_Normal_Male_female	Not
1.1831	0.260495	3.33169	0.0679568	0.264774	FALSE	NEIL3	Breast_Normal_Male_female	Not
1.18167	-0.982738	3.87658	0.0489643	0.219931	TRUE	LOC125181194	Breast_Normal_Male_female	Up
1.18049	-1.12965	1.50361	0.220116	0.50599	FALSE	CLVS1	Breast_Normal_Male_female	Not
1.17802	0.311712	5.98594	0.0144204	0.104027	TRUE	FANCC	Breast_Normal_Male_female	Up
1.17193	3.43869	18.2982	1.88888e-05	0.000878946	TRUE	LOC106047853	Breast_Normal_Male_female	Up
1.17139	1.76916	3.03882	0.0812952	0.293387	FALSE	LOC125183885	Breast_Normal_Male_female	Not
1.16289	2.19081	4.64486	0.0311466	0.168239	TRUE	ESM1	Breast_Normal_Male_female	Up
1.15205	5.67543	80.6815	2.65192e-19	1.89394e-16	TRUE	CWC27	Breast_Normal_Male_female	Up
1.15081	-1.41085	1.48185	0.223486	0.510148	FALSE	ITIH4	Breast_Normal_Male_female	Not
1.14799	6.16975	1.95915	0.161604	0.429179	FALSE	LOC125180417	Breast_Normal_Male_female	Not
1.1472	-1.83232	1.63565	0.200924	0.480696	FALSE	LOC125180109	Breast_Normal_Male_female	Not
1.14696	3.87419	32.4861	1.20046e-08	1.55266e-06	TRUE	CNTLN	Breast_Normal_Male_female	Up
1.14648	0.792372	3.53371	0.0601331	0.24706	FALSE	LOC106033289	Breast_Normal_Male_female	Not
1.14368	5.07478	16.7307	4.30772e-05	0.00170093	TRUE	FRMD3	Breast_Normal_Male_female	Up
1.14292	-1.66698	1.91238	0.166699	0.436195	FALSE	UPK1B	Breast_Normal_Male_female	Not
1.14222	4.47433	78.7353	7.10136e-19	4.32026e-16	TRUE	LOC106043039	Breast_Normal_Male_female	Up
1.14009	-0.912892	4.06669	0.043737	0.205205	TRUE	LOC125179984	Breast_Normal_Male_female	Up
1.13406	5.41875	157.716	3.57074e-36	7.33163e-33	TRUE	SPTLC1	Breast_Normal_Male_female	Up
1.13331	-1.74934	2.29114	0.130114	0.381731	FALSE	LOC125184859	Breast_Normal_Male_female	Not
1.13322	-1.12266	3.80386	0.0511345	0.226398	FALSE	LOC106038684	Breast_Normal_Male_female	Not
1.13147	1.71967	2.56108	0.109524	0.348516	FALSE	LOC106033474	Breast_Normal_Male_female	Not
1.12964	4.46834	40.0125	2.52339e-10	4.71013e-08	TRUE	SLF1	Breast_Normal_Male_female	Up
1.12885	1.68538	3.26479	0.0707822	0.270325	FALSE	RHOBTB3	Breast_Normal_Male_female	Not
1.12778	5.23436	3.09311	0.0786246	0.288492	FALSE	ANKRD2	Breast_Normal_Male_female	Not
1.12684	-0.695044	3.98267	0.0459705	0.211516	TRUE	LOC106042182	Breast_Normal_Male_female	Up
1.12633	3.55689	1.88411	0.169868	0.440173	FALSE	CCN3	Breast_Normal_Male_female	Not
1.12394	-1.69156	1.97871	0.159526	0.426077	FALSE	KCNS1	Breast_Normal_Male_female	Not
1.12373	-0.754981	3.63598	0.0565434	0.238823	FALSE	LOC106036340	Breast_Normal_Male_female	Not
1.12369	3.43663	2.68659	0.101196	0.333182	FALSE	CA4	Breast_Normal_Male_female	Not
1.12318	-1.91767	0.526863	0.467929	0.72831	FALSE	LOC125180924	Breast_Normal_Male_female	Not
1.12313	0.495926	1.85754	0.172909	0.443713	FALSE	ADAM22	Breast_Normal_Male_female	Not
1.11762	-0.689581	5.68516	0.0171089	0.116455	TRUE	CD226	Breast_Normal_Male_female	Up
1.11753	1.92238	1.55899	0.211814	0.49555	FALSE	ELAVL2	Breast_Normal_Male_female	Not
1.11541	-1.36529	3.13774	0.0764995	0.283525	FALSE	LOC106047298	Breast_Normal_Male_female	Not
1.11359	0.0729562	5.09357	0.0240148	0.143507	TRUE	SGPP2	Breast_Normal_Male_female	Up
1.1128	2.40174	3.89146	0.0485321	0.218648	TRUE	LOC106045971	Breast_Normal_Male_female	Up
1.11182	1.4208	19.8621	8.32344e-06	0.000443899	TRUE	LOC125180513	Breast_Normal_Male_female	Up
1.11001	5.67153	121.97	2.34305e-28	4.27633e-25	TRUE	WDR36	Breast_Normal_Male_female	Up
1.10994	11.7485	1.75349	0.185439	0.46103	FALSE	CGA	Breast_Normal_Male_female	Not
1.10981	2.3986	28.1534	1.12071e-07	1.12938e-05	TRUE	DTWD2	Breast_Normal_Male_female	Up
1.10764	-1.19185	2.1731	0.140443	0.397675	FALSE	LOC125184070	Breast_Normal_Male_female	Not
1.10691	-1.0302	1.52654	0.216632	0.500901	FALSE	LOC106038675	Breast_Normal_Male_female	Not
1.10474	5.02998	29.2768	6.2743e-08	6.87077e-06	TRUE	CEP78	Breast_Normal_Male_female	Up
1.10472	-1.12567	3.46011	0.0628663	0.253644	FALSE	ARHGEF38	Breast_Normal_Male_female	Not
1.10466	-1.32335	1.30552	0.253208	0.544112	FALSE	LOC106045537	Breast_Normal_Male_female	Not
1.1042	4.05316	49.6308	1.85574e-12	4.61855e-10	TRUE	FAM172A	Breast_Normal_Male_female	Up
1.10306	0.305518	14.4777	0.000141831	0.00413805	TRUE	LOC125183286	Breast_Normal_Male_female	Up
1.10261	3.23823	3.81371	0.0508347	0.225496	FALSE	SORCS3	Breast_Normal_Male_female	Not
1.1024	0.103867	6.46584	0.0109968	0.08701	TRUE	LOC106045260	Breast_Normal_Male_female	Up
1.10226	-0.720568	2.61364	0.105948	0.342326	FALSE	TDRD12	Breast_Normal_Male_female	Not
1.0984	2.92223	5.19373	0.0226686	0.138731	TRUE	MCM3	Breast_Normal_Male_female	Up
1.09804	4.42241	18.154	2.03743e-05	0.000934826	TRUE	LOC125181819	Breast_Normal_Male_female	Up
1.09342	-1.78347	1.71001	0.190983	0.468227	FALSE	LOC106043380	Breast_Normal_Male_female	Not
1.09184	6.08874	2.72496	0.0987904	0.329355	FALSE	LOC106038912	Breast_Normal_Male_female	Not
1.09075	-0.00321368	5.04185	0.0247421	0.146508	TRUE	LOC106038214	Breast_Normal_Male_female	Up
1.08969	4.16827	24.6271	6.95655e-07	5.60139e-05	TRUE	IFT74	Breast_Normal_Male_female	Up
1.08569	0.491407	2.58445	0.107918	0.34575	FALSE	LOC106047364	Breast_Normal_Male_female	Not
1.0839	2.58325	1.45717	0.22738	0.514598	FALSE	DIRAS2	Breast_Normal_Male_female	Not
1.08355	2.00443	4.90329	0.0268056	0.153178	TRUE	HMMR	Breast_Normal_Male_female	Up
1.08285	1.74137	19.7017	9.05199e-06	0.000473529	TRUE	LOC125181995	Breast_Normal_Male_female	Up
1.0796	-0.0999521	1.00754	0.315494	0.60548	FALSE	PSCA	Breast_Normal_Male_female	Not
1.07875	2.54427	38.3004	6.06502e-10	1.01657e-07	TRUE	CCDC112	Breast_Normal_Male_female	Up
1.07637	0.102436	2.45808	0.116922	0.361202	FALSE	SGO1	Breast_Normal_Male_female	Not
1.0723	1.82985	4.12369	0.0422867	0.201043	TRUE	B4GALT6	Breast_Normal_Male_female	Up
1.06907	0.786626	4.60239	0.0319275	0.170661	TRUE	LAMA1	Breast_Normal_Male_female	Up
1.06892	-1.34845	1.89652	0.168468	0.438805	FALSE	C9	Breast_Normal_Male_female	Not
1.06674	1.25226	1.0431	0.307101	0.597966	FALSE	GAD1	Breast_Normal_Male_female	Not
1.06659	-2.39905	0.826824	0.363193	0.649869	FALSE	LOC106045753	Breast_Normal_Male_female	Not
1.06639	-1.03115	0.557992	0.45507	0.720225	FALSE	LOC125183455	Breast_Normal_Male_female	Not
1.06538	-1.85272	1.65355	0.198477	0.477673	FALSE	CUNH12orf50	Breast_Normal_Male_female	Not
1.06358	-1.67484	1.52713	0.216544	0.500901	FALSE	LOC106035989	Breast_Normal_Male_female	Not
1.06299	3.86484	6.30401	0.0120465	0.0924976	TRUE	LOC125181523	Breast_Normal_Male_female	Up
1.06148	6.10033	72.6153	1.57549e-17	7.61148e-15	TRUE	PLAA	Breast_Normal_Male_female	Up
1.06058	1.07757	3.9757	0.0461613	0.212215	TRUE	MEGF11	Breast_Normal_Male_female	Up
1.05946	-2.06748	1.56514	0.210914	0.494201	FALSE	LOC106042274	Breast_Normal_Male_female	Not
1.05936	3.77426	46.1586	1.09055e-11	2.35702e-09	TRUE	ZDHHC21	Breast_Normal_Male_female	Up
1.05925	2.84041	9.27402	0.00232427	0.0307891	TRUE	SLC19A2	Breast_Normal_Male_female	Up
1.05912	-1.6564	2.56744	0.109084	0.347656	FALSE	LOC106032634	Breast_Normal_Male_female	Not
1.05631	1.2803	1.56937	0.210299	0.493305	FALSE	ANGPTL7	Breast_Normal_Male_female	Not
1.05557	-0.499644	2.91351	0.0878408	0.306538	FALSE	LOC106030066	Breast_Normal_Male_female	Not
1.05415	5.95937	54.706	1.3998e-13	4.03389e-11	TRUE	SRP19	Breast_Normal_Male_female	Up
1.0527	2.36264	6.86045	0.00881242	0.0753136	TRUE	NUF2	Breast_Normal_Male_female	Up
1.05234	4.80484	71.7353	2.46088e-17	1.15493e-14	TRUE	BRIX1	Breast_Normal_Male_female	Up
1.05148	0.360127	0.858896	0.354048	0.641133	FALSE	LOC106039761	Breast_Normal_Male_female	Not
1.04918	4.39408	3.2773	0.0702443	0.269383	FALSE	FAT3	Breast_Normal_Male_female	Not
1.04837	2.85137	22.9062	1.70099e-06	0.000117397	TRUE	XRCC4	Breast_Normal_Male_female	Up
1.04693	3.53736	9.5737	0.00197385	0.0272686	TRUE	PPM1K	Breast_Normal_Male_female	Up
1.04518	4.69503	49.4978	1.98589e-12	4.8687e-10	TRUE	MTX3	Breast_Normal_Male_female	Up
1.04448	-1.23434	1.86798	0.171706	0.442125	FALSE	LOC106042978	Breast_Normal_Male_female	Not
1.04433	2.46515	8.1913	0.00420918	0.0457368	TRUE	LOC106031185	Breast_Normal_Male_female	Up
1.04229	0.205885	8.08369	0.00446654	0.0473033	TRUE	LOC106038620	Breast_Normal_Male_female	Up
1.04165	3.78268	9.50682	0.0020471	0.0281151	TRUE	ITGBL1	Breast_Normal_Male_female	Up
1.04104	1.02376	3.26904	0.0705989	0.269876	FALSE	NAT8L	Breast_Normal_Male_female	Not
1.0381	-0.596654	1.96977	0.160472	0.427561	FALSE	LOC125182311	Breast_Normal_Male_female	Not
1.03698	-1.31517	1.68286	0.194545	0.473353	FALSE	LOC106046851	Breast_Normal_Male_female	Not
1.03616	1.14714	2.14858	0.142702	0.401099	FALSE	PTTG1	Breast_Normal_Male_female	Not
1.03579	2.88603	4.7755	0.0288674	0.160926	TRUE	NUSAP1	Breast_Normal_Male_female	Up
1.03405	1.80514	7.55853	0.00597267	0.0570935	TRUE	GRIN2A	Breast_Normal_Male_female	Up
1.03355	5.89447	56.0925	6.91387e-14	2.1031e-11	TRUE	MRPS27	Breast_Normal_Male_female	Up
1.0329	2.23735	3.77971	0.0518777	0.228129	FALSE	FGF14	Breast_Normal_Male_female	Not
1.02794	3.67317	30.8389	2.80358e-08	3.2894e-06	TRUE	STARD4	Breast_Normal_Male_female	Up
1.02749	-1.02415	1.16455	0.280524	0.572714	FALSE	CBLIF	Breast_Normal_Male_female	Not
1.02462	-1.9047	1.59874	0.206082	0.487792	FALSE	TRIM29	Breast_Normal_Male_female	Not
1.02327	1.99281	1.0738	0.300089	0.590826	FALSE	FBXO16	Breast_Normal_Male_female	Not
1.02323	8.37174	1.86726	0.17179	0.442152	FALSE	FABP3	Breast_Normal_Male_female	Not
1.02272	4.98558	92.8014	5.78131e-22	6.33092e-19	TRUE	UTP15	Breast_Normal_Male_female	Up
1.0225	0.0928293	2.82781	0.0926447	0.31546	FALSE	LOC106048412	Breast_Normal_Male_female	Not
1.01947	-0.551931	1.66135	0.197421	0.477168	FALSE	CD8B	Breast_Normal_Male_female	Not
1.01937	5.40296	81.6098	1.65787e-19	1.23782e-16	TRUE	RAD17	Breast_Normal_Male_female	Up
1.01845	1.13106	2.95464	0.0856316	0.301648	FALSE	SHISAL2A	Breast_Normal_Male_female	Not
1.01718	-1.45615	1.4489	0.228704	0.516414	FALSE	LOC106045158	Breast_Normal_Male_female	Not
1.0167	3.21791	18.8223	1.43479e-05	0.000691137	TRUE	LOC106043047	Breast_Normal_Male_female	Up
1.01555	4.66115	22.1211	2.55986e-06	0.000167523	TRUE	SLC25A29	Breast_Normal_Male_female	Up
1.0149	3.0653	26.0248	3.37066e-07	3.00905e-05	TRUE	SNX24	Breast_Normal_Male_female	Up
1.01336	3.49916	2.11618	0.14575	0.405007	FALSE	HSPB3	Breast_Normal_Male_female	Not
1.01192	4.78618	77.8033	1.13832e-18	6.23267e-16	TRUE	CCNH	Breast_Normal_Male_female	Up
1.01191	0.560493	1.13394	0.286937	0.578793	FALSE	PTX3	Breast_Normal_Male_female	Not
1.01159	-0.973637	4.39831	0.0359746	0.182326	TRUE	LCTL	Breast_Normal_Male_female	Up
1.01107	5.81563	4.15703	0.041462	0.198922	TRUE	ANXA1	Breast_Normal_Male_female	Up
1.01009	3.38688	1.42711	0.232237	0.520488	FALSE	CRHR1	Breast_Normal_Male_female	Not
1.00771	4.5113	7.99502	0.00469061	0.0486908	TRUE	NIM1K	Breast_Normal_Male_female	Up
1.00483	-0.184378	3.43551	0.0638088	0.255504	FALSE	LOC125183580	Breast_Normal_Male_female	Not
1.00481	-0.891117	0.895727	0.34393	0.632631	FALSE	LOC106037272	Breast_Normal_Male_female	Not
1.00385	-1.24027	5.37177	0.0204652	0.129742	TRUE	LOC125182245	Breast_Normal_Male_female	Up
1.00356	5.16567	59.5556	1.1889e-14	4.24542e-12	TRUE	FXN	Breast_Normal_Male_female	Up
1.00313	2.60962	1.77257	0.183064	0.457758	FALSE	LOC125183261	Breast_Normal_Male_female	Not
1.00307	-0.440277	2.70101	0.100285	0.331214	FALSE	LOC106034051	Breast_Normal_Male_female	Not
1.00293	0.210539	2.67311	0.102057	0.334473	FALSE	C1QTNF12	Breast_Normal_Male_female	Not
1.00144	-1.59663	1.48456	0.223063	0.509743	FALSE	LOC106040280	Breast_Normal_Male_female	Not
1.00014	4.78742	31.5663	1.92746e-08	2.34522e-06	TRUE	PTCD2	Breast_Normal_Male_female	Up
1.00008	1.65486	2.91549	0.0877328	0.306291	FALSE	CHL1	Breast_Normal_Male_female	Not
0.999302	0.00262307	10.6219	0.00111758	0.0183093	FALSE	LOC125180948	Breast_Normal_Male_female	Not
0.995635	-0.973455	1.93135	0.164611	0.433726	FALSE	LOC106035108	Breast_Normal_Male_female	Not
0.995622	-0.363794	6.80295	0.00910073	0.0769384	FALSE	LOC106032128	Breast_Normal_Male_female	Not
0.995474	-1.42536	0.92692	0.335664	0.624561	FALSE	LOC106041570	Breast_Normal_Male_female	Not
0.995138	0.727809	2.9637	0.0851529	0.300707	FALSE	LOC125183527	Breast_Normal_Male_female	Not
0.994912	-0.738399	3.76893	0.0522132	0.228469	FALSE	IDO2	Breast_Normal_Male_female	Not
0.994491	5.44261	91.375	1.18871e-21	1.14858e-18	FALSE	PHAX	Breast_Normal_Male_female	Not
0.992328	4.42231	3.37592	0.0661558	0.261283	FALSE	ESRP2	Breast_Normal_Male_female	Not
0.991702	-1.14528	2.35937	0.124533	0.373348	FALSE	LOC106037447	Breast_Normal_Male_female	Not
0.990405	1.75549	4.71912	0.0298291	0.164641	FALSE	LOC106041493	Breast_Normal_Male_female	Not
0.986491	3.45382	5.02134	0.0250368	0.147456	FALSE	GRIP1	Breast_Normal_Male_female	Not
0.986022	0.431367	2.48785	0.114728	0.357595	FALSE	LHX8	Breast_Normal_Male_female	Not
0.985415	6.66681	52.6529	3.98032e-13	1.08968e-10	FALSE	ELP1	Breast_Normal_Male_female	Not
0.985387	-1.30286	4.9603	0.0259356	0.150537	FALSE	LOC106042349	Breast_Normal_Male_female	Not
0.985233	7.6376	1.18218	0.276912	0.568735	FALSE	MYH11	Breast_Normal_Male_female	Not
0.984718	1.09165	3.28204	0.070042	0.269383	FALSE	SHCBP1	Breast_Normal_Male_female	Not
0.984388	-1.05585	4.96885	0.0258077	0.1499	FALSE	LOC125180877	Breast_Normal_Male_female	Not
0.982814	-0.550263	1.00159	0.316926	0.606881	FALSE	LRATD1	Breast_Normal_Male_female	Not
0.982671	0.781124	3.64659	0.056184	0.237978	FALSE	KIF18A	Breast_Normal_Male_female	Not
0.981911	0.328253	3.36198	0.0667179	0.262556	FALSE	TAFA2	Breast_Normal_Male_female	Not
0.980909	-0.708939	1.31789	0.250971	0.541145	FALSE	LOC125179993	Breast_Normal_Male_female	Not
0.979793	1.97157	2.02926	0.154295	0.417732	FALSE	LOC106041492	Breast_Normal_Male_female	Not
0.976958	3.55105	2.92633	0.0871452	0.304817	FALSE	CA10	Breast_Normal_Male_female	Not
0.975955	-1.40296	2.54905	0.110361	0.350027	FALSE	FASLG	Breast_Normal_Male_female	Not
0.975039	-1.19545	1.96313	0.161179	0.428643	FALSE	NIPAL4	Breast_Normal_Male_female	Not
0.974612	-1.0158	0.799842	0.371141	0.656421	FALSE	LOC106033293	Breast_Normal_Male_female	Not
0.974522	2.99539	2.92587	0.0871701	0.304817	FALSE	MKI67	Breast_Normal_Male_female	Not
0.973915	-0.386755	2.44666	0.117775	0.362824	FALSE	CCDC89	Breast_Normal_Male_female	Not
0.973887	6.35106	18.7469	1.49268e-05	0.000712812	FALSE	PLK2	Breast_Normal_Male_female	Not
0.972622	-1.47474	3.79914	0.0512788	0.22667	FALSE	LOC106032442	Breast_Normal_Male_female	Not
0.971461	1.846	4.69785	0.0302004	0.165804	FALSE	SLC2A9	Breast_Normal_Male_female	Not
0.971395	5.92308	79.7579	4.23208e-19	2.78065e-16	FALSE	MRPS30	Breast_Normal_Male_female	Not
0.969928	4.14944	6.30207	0.0120597	0.0924976	FALSE	PROX1	Breast_Normal_Male_female	Not
0.967861	-1.69988	0.807961	0.368724	0.654094	FALSE	LOC106046682	Breast_Normal_Male_female	Not
0.966879	5.33302	67.2533	2.38769e-16	9.80505e-14	FALSE	C9orf72	Breast_Normal_Male_female	Not
0.964399	0.982393	3.56172	0.0591264	0.244452	FALSE	LOC106047013	Breast_Normal_Male_female	Not
0.961933	1.51777	3.23306	0.0721656	0.273952	FALSE	KCNK12	Breast_Normal_Male_female	Not
0.961019	2.99034	24.7819	6.41985e-07	5.27262e-05	FALSE	SNAPC3	Breast_Normal_Male_female	Not
0.960892	-1.01444	3.05083	0.0806959	0.292444	FALSE	LOC106035453	Breast_Normal_Male_female	Not
0.960661	7.11312	15.9495	6.50562e-05	0.00235377	FALSE	LOC125180682	Breast_Normal_Male_female	Not
0.958028	4.31398	46.3716	9.7824e-12	2.14248e-09	FALSE	CUNH9orf85	Breast_Normal_Male_female	Not
0.957498	0.907015	2.6125	0.106024	0.342355	FALSE	OCIAD2	Breast_Normal_Male_female	Not
0.955414	5.1726	42.508	7.03935e-11	1.42751e-08	FALSE	HDHD2	Breast_Normal_Male_female	Not
0.954739	-0.0805833	1.96374	0.161114	0.428643	FALSE	CHRM2	Breast_Normal_Male_female	Not
0.953574	1.32938	2.31014	0.128532	0.378975	FALSE	LOC106037565	Breast_Normal_Male_female	Not
0.951696	0.825787	8.09118	0.00444812	0.047169	FALSE	LOC106044706	Breast_Normal_Male_female	Not
0.95061	-0.81404	5.21555	0.0223857	0.137564	FALSE	LOC106043735	Breast_Normal_Male_female	Not
0.950016	-2.21872	1.11131	0.291797	0.583381	FALSE	LOC106030830	Breast_Normal_Male_female	Not
0.949686	2.24704	8.70567	0.00317221	0.0377859	FALSE	MPV17L	Breast_Normal_Male_female	Not
0.948189	-1.78672	2.0557	0.151637	0.413894	FALSE	LOC125183817	Breast_Normal_Male_female	Not
0.947854	2.37334	15.3324	9.01568e-05	0.00299175	FALSE	DHFR	Breast_Normal_Male_female	Not
0.947721	1.52315	1.99566	0.15775	0.42344	FALSE	LOC125180369	Breast_Normal_Male_female	Not
0.947221	-1.67152	1.41833	0.233679	0.52202	FALSE	PIRT	Breast_Normal_Male_female	Not
0.946321	4.78197	1.91282	0.16665	0.436195	FALSE	RGS7	Breast_Normal_Male_female	Not
0.945771	-0.183647	0.834927	0.360852	0.647866	FALSE	LOC106036681	Breast_Normal_Male_female	Not
0.944959	0.116454	10.7282	0.00105515	0.0177004	FALSE	LOC125182835	Breast_Normal_Male_female	Not
0.944821	6.60798	57.3916	3.57122e-14	1.17322e-11	FALSE	SNX2	Breast_Normal_Male_female	Not
0.944071	4.13959	2.44137	0.118173	0.363504	FALSE	TOP2A	Breast_Normal_Male_female	Not
0.943905	1.6651	3.04454	0.081009	0.292967	FALSE	CDCA7	Breast_Normal_Male_female	Not
0.941817	2.37895	10.4283	0.00124097	0.0198869	FALSE	ACTL7B	Breast_Normal_Male_female	Not
0.941787	3.99	2.35425	0.124942	0.374097	FALSE	ELAVL4	Breast_Normal_Male_female	Not
0.941105	2.40385	3.77846	0.0519164	0.228129	FALSE	RERGL	Breast_Normal_Male_female	Not
0.939735	4.21075	68.7192	1.13531e-16	5.04018e-14	FALSE	CAAP1	Breast_Normal_Male_female	Not
0.938787	3.01211	14.5671	0.000135254	0.00402013	FALSE	WDR41	Breast_Normal_Male_female	Not
0.937724	0.725804	0.962432	0.326575	0.616588	FALSE	LOC125182763	Breast_Normal_Male_female	Not
0.936017	-0.1363	2.75615	0.096881	0.325167	FALSE	LOC106044313	Breast_Normal_Male_female	Not
0.934866	4.41453	9.3546	0.00222427	0.0298252	FALSE	OSBPL3	Breast_Normal_Male_female	Not
0.934353	2.44549	6.13194	0.0132761	0.0987654	FALSE	CIITA	Breast_Normal_Male_female	Not
0.932583	3.49257	5.20998	0.0224577	0.137853	FALSE	MTMR7	Breast_Normal_Male_female	Not
0.93137	2.35391	2.03148	0.154071	0.417481	FALSE	GABRG1	Breast_Normal_Male_female	Not
0.930761	-0.379879	0.165017	0.684579	0.862074	FALSE	LOC106035225	Breast_Normal_Male_female	Not
0.929791	2.16727	5.60538	0.0179054	0.119802	FALSE	MYO16	Breast_Normal_Male_female	Not
0.929479	0.757009	1.42675	0.232296	0.520488	FALSE	SSTR3	Breast_Normal_Male_female	Not
0.928103	-1.59529	0.477982	0.489338	0.74404	FALSE	LOC106039945	Breast_Normal_Male_female	Not
0.927809	1.53484	4.01611	0.0450675	0.208737	FALSE	PLD4	Breast_Normal_Male_female	Not
0.927723	1.61988	4.2773	0.0386246	0.190926	FALSE	PSTPIP1	Breast_Normal_Male_female	Not
0.927596	5.24432	51.4739	7.25559e-13	1.92226e-10	FALSE	MSH3	Breast_Normal_Male_female	Not
0.925753	0.416533	6.84288	0.00889955	0.0757823	FALSE	LOC125182099	Breast_Normal_Male_female	Not
0.925391	6.31468	72.7371	1.48127e-17	7.37311e-15	FALSE	MTREX	Breast_Normal_Male_female	Not
0.923576	-1.773	1.07299	0.30027	0.591041	FALSE	LOC106037703	Breast_Normal_Male_female	Not
0.92191	5.60052	5.52945	0.018699	0.122713	FALSE	CDH2	Breast_Normal_Male_female	Not
0.921012	3.20984	19.2474	1.14825e-05	0.000568109	FALSE	TMCO3	Breast_Normal_Male_female	Not
0.91881	2.32499	4.15499	0.0415119	0.198971	FALSE	TRPM2	Breast_Normal_Male_female	Not
0.918283	7.85898	7.84397	0.00509905	0.0513217	FALSE	TFRC	Breast_Normal_Male_female	Not
0.91824	-0.675601	2.49563	0.114163	0.356509	FALSE	LOC125180162	Breast_Normal_Male_female	Not
0.917983	-1.03402	3.03374	0.08155	0.293651	FALSE	LOC106039991	Breast_Normal_Male_female	Not
0.917447	4.07064	1.00252	0.316701	0.606666	FALSE	AMPH	Breast_Normal_Male_female	Not
0.916903	-1.75448	0.796797	0.372053	0.657275	FALSE	RBBP8NL	Breast_Normal_Male_female	Not
0.915629	1.26653	2.99426	0.0835601	0.297959	FALSE	CIP2A	Breast_Normal_Male_female	Not
0.915418	5.34267	4.44308	0.0350429	0.17988	FALSE	NMRK2	Breast_Normal_Male_female	Not
0.915009	4.80496	87.9818	6.60599e-21	5.4255e-18	FALSE	DCP2	Breast_Normal_Male_female	Not
0.914429	2.58486	40.0332	2.49688e-10	4.71013e-08	FALSE	ATG10	Breast_Normal_Male_female	Not
0.912911	0.672832	2.15773	0.141854	0.399879	FALSE	CDC45	Breast_Normal_Male_female	Not
0.912672	-1.05499	1.24961	0.263627	0.554959	FALSE	TSPEAR	Breast_Normal_Male_female	Not
0.912409	1.97309	9.8507	0.00169767	0.0247216	FALSE	LOC106044164	Breast_Normal_Male_female	Not
0.912039	2.3547	3.16161	0.0753887	0.281291	FALSE	ERC2	Breast_Normal_Male_female	Not
0.909839	0.63312	1.93674	0.164023	0.432811	FALSE	LMNTD1	Breast_Normal_Male_female	Not
0.908835	0.979294	4.48194	0.0342547	0.177386	FALSE	LOC125180335	Breast_Normal_Male_female	Not
0.905208	-1.55525	1.2598	0.261689	0.553076	FALSE	MAB21L3	Breast_Normal_Male_female	Not
0.905079	1.99879	5.81008	0.0159345	0.111426	FALSE	HTR1F	Breast_Normal_Male_female	Not
0.904932	4.88863	29.4509	5.73507e-08	6.40846e-06	FALSE	AP3S1	Breast_Normal_Male_female	Not
0.9041	5.2631	92.2826	7.51409e-22	7.71415e-19	FALSE	SLC30A5	Breast_Normal_Male_female	Not
0.903809	0.713396	2.47167	0.115914	0.360107	FALSE	FOXM1	Breast_Normal_Male_female	Not
0.902794	-1.55201	0.95979	0.32724	0.617289	FALSE	LOC125184379	Breast_Normal_Male_female	Not
0.902312	3.41149	6.99025	0.0081955	0.0715299	FALSE	PAQR9	Breast_Normal_Male_female	Not
0.902159	6.22396	97.5997	5.12108e-23	6.00849e-20	FALSE	ERCC6L2	Breast_Normal_Male_female	Not
0.901366	-0.0750861	3.61316	0.0573239	0.24045	FALSE	TSPAN32	Breast_Normal_Male_female	Not
0.90071	-1.57595	0.643248	0.422537	0.695361	FALSE	PNOC	Breast_Normal_Male_female	Not
0.900239	-1.57794	2.85297	0.0912054	0.312623	FALSE	LOC106034737	Breast_Normal_Male_female	Not
0.898797	3.36037	28.5917	8.9364e-08	9.29046e-06	FALSE	RFK	Breast_Normal_Male_female	Not
0.898198	7.09683	15.8005	7.03846e-05	0.00247567	FALSE	HSDL2	Breast_Normal_Male_female	Not
0.897659	-0.749694	3.69671	0.0545199	0.233946	FALSE	LOC125183341	Breast_Normal_Male_female	Not
0.896181	2.17499	9.77229	0.00177162	0.0254376	FALSE	CENPI	Breast_Normal_Male_female	Not
0.89419	-1.23109	3.60912	0.0574635	0.240851	FALSE	LOC125184788	Breast_Normal_Male_female	Not
0.89306	5.9828	67.1157	2.56035e-16	1.00134e-13	FALSE	SMU1	Breast_Normal_Male_female	Not
0.892503	6.15911	6.08917	0.0136013	0.100276	FALSE	CD109	Breast_Normal_Male_female	Not
0.891803	0.124702	1.48813	0.222506	0.508896	FALSE	SLC5A1	Breast_Normal_Male_female	Not
0.888984	3.02442	4.9432	0.0261935	0.151338	FALSE	KIF15	Breast_Normal_Male_female	Not
0.88888	-0.880736	1.4961	0.221272	0.507594	FALSE	LOC106031600	Breast_Normal_Male_female	Not
0.88839	6.24201	68.5283	1.25067e-16	5.40617e-14	FALSE	PIK3C3	Breast_Normal_Male_female	Not
0.887377	1.20749	6.40278	0.0113942	0.0887438	FALSE	RFESD	Breast_Normal_Male_female	Not
0.887037	3.23875	7.30167	0.00688906	0.0633948	FALSE	IKZF2	Breast_Normal_Male_female	Not
0.886337	-0.421026	3.90604	0.0481128	0.217354	FALSE	ABCA8	Breast_Normal_Male_female	Not
0.885454	-0.642469	1.51647	0.218155	0.503567	FALSE	LOC106034905	Breast_Normal_Male_female	Not
0.883412	-0.859099	3.59919	0.0578078	0.241566	FALSE	LOC106035612	Breast_Normal_Male_female	Not
0.882502	3.32932	20.0429	7.57228e-06	0.000414586	FALSE	KIAA0825	Breast_Normal_Male_female	Not
0.881094	-2.0389	0.545293	0.460247	0.724022	FALSE	LOC106042276	Breast_Normal_Male_female	Not
0.878557	4.41112	38.9351	4.38139e-10	7.57565e-08	FALSE	AMACR	Breast_Normal_Male_female	Not
0.877408	0.814758	3.18527	0.0743049	0.279347	FALSE	SOCS3	Breast_Normal_Male_female	Not
0.877019	-0.13757	1.1859	0.276157	0.568142	FALSE	TRABD2A	Breast_Normal_Male_female	Not
0.876967	4.82856	22.0321	2.68132e-06	0.000173399	FALSE	LYRM7	Breast_Normal_Male_female	Not
0.874839	-0.958932	3.28371	0.0699704	0.269383	FALSE	LOC125182269	Breast_Normal_Male_female	Not
0.874426	4.01678	6.30951	0.0120092	0.0923086	FALSE	ITGB8	Breast_Normal_Male_female	Not
0.874395	-1.35871	3.23096	0.0722584	0.274124	FALSE	GPR18	Breast_Normal_Male_female	Not
0.874241	5.80613	34.1442	5.11767e-09	7.37394e-07	FALSE	FOCAD	Breast_Normal_Male_female	Not
0.874109	6.08698	6.40942	0.0113517	0.0886497	FALSE	AASS	Breast_Normal_Male_female	Not
0.872293	0.439695	2.89551	0.0888265	0.308797	FALSE	NKAIN2	Breast_Normal_Male_female	Not
0.872074	1.97624	0.531159	0.46612	0.727248	FALSE	LOC106043001	Breast_Normal_Male_female	Not
0.871752	5.70119	50.4384	1.22967e-12	3.20612e-10	FALSE	ARSK	Breast_Normal_Male_female	Not
0.871584	-0.618614	1.38285	0.239617	0.528422	FALSE	LOC106036150	Breast_Normal_Male_female	Not
0.871457	0.655572	0.558113	0.455022	0.720225	FALSE	TMEM179	Breast_Normal_Male_female	Not
0.871183	0.487011	2.89078	0.089088	0.309034	FALSE	LOC106044201	Breast_Normal_Male_female	Not
0.870905	0.0664713	0.91259	0.339428	0.628219	FALSE	LOC125182987	Breast_Normal_Male_female	Not
0.870746	2.67753	11.7341	0.000613658	0.0119148	FALSE	LURAP1L	Breast_Normal_Male_female	Not
0.868805	4.76743	39.1985	3.82826e-10	6.91021e-08	FALSE	TMEM161B	Breast_Normal_Male_female	Not
0.868648	4.18909	7.94123	0.0048321	0.0496076	FALSE	SLC2A1	Breast_Normal_Male_female	Not
0.867636	1.96334	5.1382	0.023405	0.14155	FALSE	CENPU	Breast_Normal_Male_female	Not
0.866702	1.05357	8.82815	0.0029662	0.0361713	FALSE	LOC106040524	Breast_Normal_Male_female	Not
0.866107	4.7833	8.43162	0.00368751	0.0416179	FALSE	SPAG6	Breast_Normal_Male_female	Not
0.865295	-1.46772	1.63603	0.200871	0.480696	FALSE	LOC106041848	Breast_Normal_Male_female	Not
0.863369	1.31458	4.65064	0.0310419	0.168179	FALSE	KCNMB2	Breast_Normal_Male_female	Not
0.862918	2.18281	2.90566	0.0882691	0.30764	FALSE	SLC35F2	Breast_Normal_Male_female	Not
0.860666	5.61879	14.7767	0.000121023	0.003765	FALSE	LOC106029660	Breast_Normal_Male_female	Not
0.860419	-1.13883	2.551	0.110225	0.349865	FALSE	LOC106047689	Breast_Normal_Male_female	Not
0.859983	4.18503	6.52685	0.0106258	0.085226	FALSE	SQLE	Breast_Normal_Male_female	Not
0.859555	3.192	43.3971	4.46852e-11	9.29112e-09	FALSE	TPGS2	Breast_Normal_Male_female	Not
0.858833	4.24414	7.11307	0.00765242	0.0680187	FALSE	PLCH1	Breast_Normal_Male_female	Not
0.85881	-0.83197	1.9755	0.159866	0.426361	FALSE	LOC125184882	Breast_Normal_Male_female	Not
0.85859	-1.65157	0.961649	0.326772	0.616677	FALSE	LOC106039888	Breast_Normal_Male_female	Not
0.85685	4.7291	52.4802	4.34599e-13	1.17028e-10	FALSE	TTC33	Breast_Normal_Male_female	Not
0.856346	4.09772	4.78601	0.0286918	0.16045	FALSE	PLS1	Breast_Normal_Male_female	Not
0.855894	1.90202	1.8688	0.171613	0.442125	FALSE	FGFBP2	Breast_Normal_Male_female	Not
0.855853	-0.857589	0.561784	0.453543	0.71953	FALSE	LOC106046531	Breast_Normal_Male_female	Not
0.855122	0.663726	1.00797	0.315389	0.60542	FALSE	LOC106045920	Breast_Normal_Male_female	Not
0.854809	2.13787	2.83652	0.0921438	0.314211	FALSE	NDC80	Breast_Normal_Male_female	Not
0.8538	4.69233	38.9455	4.35794e-10	7.57565e-08	FALSE	LOC106047874	Breast_Normal_Male_female	Not
0.853778	3.64644	31.5019	1.99243e-08	2.38888e-06	FALSE	ERCC8	Breast_Normal_Male_female	Not
0.852802	-0.541138	0.574978	0.448288	0.715646	FALSE	LOC106039349	Breast_Normal_Male_female	Not
0.852791	5.12038	20.9072	4.82089e-06	0.000284289	FALSE	ELL2	Breast_Normal_Male_female	Not
0.852656	5.02136	54.9697	1.224e-13	3.59024e-11	FALSE	PPWD1	Breast_Normal_Male_female	Not
0.852648	0.813708	0.856274	0.354784	0.641892	FALSE	LOC125180775	Breast_Normal_Male_female	Not
0.851559	2.19442	5.7192	0.0167804	0.11499	FALSE	KIF14	Breast_Normal_Male_female	Not
0.85139	5.88777	0.928425	0.335273	0.624306	FALSE	TNC	Breast_Normal_Male_female	Not
0.850956	0.131215	2.86237	0.0906737	0.311953	FALSE	LOC125182056	Breast_Normal_Male_female	Not
0.850508	-0.307432	6.35623	0.011697	0.090459	FALSE	LOC106033313	Breast_Normal_Male_female	Not
0.850411	4.9846	8.64035	0.00328799	0.038677	FALSE	DNAJB5	Breast_Normal_Male_female	Not
0.850006	0.17081	1.12848	0.288099	0.579728	FALSE	LOC106038397	Breast_Normal_Male_female	Not
0.849938	-2.61927	0.576884	0.447536	0.715239	FALSE	LOC106049807	Breast_Normal_Male_female	Not
0.8491	5.35748	21.9405	2.81234e-06	0.000179268	FALSE	TIMM44	Breast_Normal_Male_female	Not
0.848813	4.47012	19.4189	1.04961e-05	0.000532128	FALSE	PANK1	Breast_Normal_Male_female	Not
0.847915	4.58994	2.86349	0.0906108	0.311832	FALSE	GABRG2	Breast_Normal_Male_female	Not
0.847451	3.22022	3.09226	0.0786656	0.288558	FALSE	KIF11	Breast_Normal_Male_female	Not
0.847092	10.168	0.495184	0.481624	0.738532	FALSE	MYBPC1	Breast_Normal_Male_female	Not
0.846542	-0.205218	4.9126	0.0266614	0.152593	FALSE	RRH	Breast_Normal_Male_female	Not
0.845591	5.30564	58.2697	2.28542e-14	7.82089e-12	FALSE	ANKRA2	Breast_Normal_Male_female	Not
0.844456	2.10259	7.52826	0.00607384	0.0577032	FALSE	ZGRF1	Breast_Normal_Male_female	Not
0.843732	5.05483	40.03	2.50088e-10	4.71013e-08	FALSE	TBCA	Breast_Normal_Male_female	Not
0.842245	2.1086	9.82171	0.00172464	0.0249814	FALSE	PTGS2	Breast_Normal_Male_female	Not
0.841531	3.03623	4.60307	0.0319147	0.170648	FALSE	ARHGEF37	Breast_Normal_Male_female	Not
0.839398	4.53043	47.06	6.88461e-12	1.57065e-09	FALSE	AK6	Breast_Normal_Male_female	Not
0.837492	-0.580072	4.66323	0.0308151	0.167872	FALSE	CER1	Breast_Normal_Male_female	Not
0.837323	2.63179	4.42697	0.0353752	0.180682	FALSE	NCAPG	Breast_Normal_Male_female	Not
0.836571	3.13655	3.73941	0.0531432	0.230371	FALSE	KNTC1	Breast_Normal_Male_female	Not
0.836045	2.01306	10.354	0.00129192	0.0205441	FALSE	SLC16A6	Breast_Normal_Male_female	Not
0.83582	-1.8187	0.494185	0.482066	0.739142	FALSE	LOC125179695	Breast_Normal_Male_female	Not
0.835501	-0.333232	3.45307	0.0631343	0.253936	FALSE	LOC125182960	Breast_Normal_Male_female	Not
0.835267	3.70905	49.074	2.46492e-12	5.95422e-10	FALSE	ZBTB5	Breast_Normal_Male_female	Not
0.834714	-1.46254	0.449814	0.502423	0.753899	FALSE	FEZF1	Breast_Normal_Male_female	Not
0.834636	2.20889	2.96994	0.084825	0.300209	FALSE	TTK	Breast_Normal_Male_female	Not
0.83411	0.261031	3.35645	0.0669423	0.263124	FALSE	GLRX	Breast_Normal_Male_female	Not
0.833753	0.930734	13.6866	0.000215987	0.00560916	FALSE	LOC125180402	Breast_Normal_Male_female	Not
0.832613	-0.583597	4.04318	0.0443502	0.206607	FALSE	LOC125184760	Breast_Normal_Male_female	Not
0.832258	2.49519	3.02738	0.0818699	0.29433	FALSE	AGT	Breast_Normal_Male_female	Not
0.832123	-0.164186	1.56911	0.210337	0.493305	FALSE	WNT2	Breast_Normal_Male_female	Not
0.832005	-0.969679	0.722192	0.395426	0.675113	FALSE	DNAH14	Breast_Normal_Male_female	Not
0.831985	0.646702	3.03456	0.0815085	0.293651	FALSE	PAK5	Breast_Normal_Male_female	Not
0.831771	3.44893	5.14855	0.0232657	0.141307	FALSE	UNC119	Breast_Normal_Male_female	Not
0.830635	0.473216	1.23365	0.266698	0.558702	FALSE	GHRH	Breast_Normal_Male_female	Not
0.830093	3.20066	7.45899	0.00631204	0.0591668	FALSE	DPP4	Breast_Normal_Male_female	Not
0.829219	-0.10775	1.78328	0.181747	0.456251	FALSE	LOC106032431	Breast_Normal_Male_female	Not
0.82911	2.37331	26.291	2.93659e-07	2.63587e-05	FALSE	LOC106035655	Breast_Normal_Male_female	Not
0.828901	3.87801	23.3539	1.34768e-06	9.79513e-05	FALSE	SREK1IP1	Breast_Normal_Male_female	Not
0.828793	0.804047	4.25501	0.0391347	0.192348	FALSE	PAK6	Breast_Normal_Male_female	Not
0.828688	1.21244	1.05439	0.304498	0.595916	FALSE	LOC125184258	Breast_Normal_Male_female	Not
0.828574	5.56528	44.4104	2.66273e-11	5.68026e-09	FALSE	MRPL39	Breast_Normal_Male_female	Not
0.828393	1.4805	3.94476	0.0470177	0.214174	FALSE	CALCR	Breast_Normal_Male_female	Not
0.828348	7.25558	0.562188	0.45338	0.71953	FALSE	SMPX	Breast_Normal_Male_female	Not
0.82815	1.49596	0.877057	0.349009	0.637588	FALSE	OMD	Breast_Normal_Male_female	Not
0.828004	-0.46318	3.84195	0.0499855	0.223297	FALSE	LOC125184335	Breast_Normal_Male_female	Not
0.827689	9.1392	9.84585	0.00170215	0.0247649	FALSE	MDH1	Breast_Normal_Male_female	Not
0.827574	5.45717	40.0315	2.49898e-10	4.71013e-08	FALSE	SCAMP1	Breast_Normal_Male_female	Not
0.827152	0.641936	2.60387	0.106603	0.343548	FALSE	LOC106032117	Breast_Normal_Male_female	Not
0.827004	-1.0254	3.19674	0.073785	0.278235	FALSE	LOC125180002	Breast_Normal_Male_female	Not
0.826898	1.40218	2.20163	0.137865	0.393974	FALSE	LOC106048725	Breast_Normal_Male_female	Not
0.826799	5.28481	8.91123	0.00283422	0.0351921	FALSE	HACD1	Breast_Normal_Male_female	Not
0.826662	-1.45642	0.995901	0.318304	0.608315	FALSE	LOC125183344	Breast_Normal_Male_female	Not
0.826436	0.86525	1.95236	0.162332	0.42995	FALSE	LOC106041040	Breast_Normal_Male_female	Not
0.825558	3.18614	2.96756	0.0849501	0.300342	FALSE	SMPD3	Breast_Normal_Male_female	Not
0.824437	-0.212383	4.63021	0.0314138	0.16896	FALSE	LOC106039360	Breast_Normal_Male_female	Not
0.823681	4.13035	1.07022	0.300897	0.591608	FALSE	LOC106044622	Breast_Normal_Male_female	Not
0.82347	-1.22232	1.37535	0.240895	0.529144	FALSE	LTK	Breast_Normal_Male_female	Not
0.82344	5.69364	31.5486	1.94507e-08	2.34924e-06	FALSE	RMI1	Breast_Normal_Male_female	Not
0.823087	-1.02963	1.84588	0.174263	0.4459	FALSE	LOC106032000	Breast_Normal_Male_female	Not
0.823016	6.0518	58.9371	1.62796e-14	5.68954e-12	FALSE	FNTA	Breast_Normal_Male_female	Not
0.822713	4.43032	29.3869	5.92761e-08	6.5347e-06	FALSE	MPP7	Breast_Normal_Male_female	Not
0.822519	2.32615	1.55569	0.212298	0.496116	FALSE	PNLDC1	Breast_Normal_Male_female	Not
0.821934	0.825993	1.2763	0.258588	0.549917	FALSE	LOC106046001	Breast_Normal_Male_female	Not
0.821574	2.04868	3.26148	0.0709251	0.270557	FALSE	SPC25	Breast_Normal_Male_female	Not
0.821166	6.51997	28.5792	8.99423e-08	9.29177e-06	FALSE	HMGCS1	Breast_Normal_Male_female	Not
0.820938	-0.790536	4.59109	0.0321385	0.171566	FALSE	SERINC4	Breast_Normal_Male_female	Not
0.820643	6.20909	3.50931	0.0610248	0.249242	FALSE	EGR1	Breast_Normal_Male_female	Not
0.820171	1.29342	1.08468	0.297654	0.588724	FALSE	CEP55	Breast_Normal_Male_female	Not
0.818337	1.16265	1.67683	0.195347	0.474178	FALSE	ST6GAL2	Breast_Normal_Male_female	Not
0.817823	2.32148	4.59406	0.0320829	0.171325	FALSE	KNL1	Breast_Normal_Male_female	Not
0.817723	1.86782	4.85302	0.0275978	0.156366	FALSE	PTGFR	Breast_Normal_Male_female	Not
0.817051	0.914239	2.40931	0.120616	0.367238	FALSE	CD247	Breast_Normal_Male_female	Not
0.816263	3.55877	5.11874	0.0236688	0.142307	FALSE	CNR1	Breast_Normal_Male_female	Not
0.816011	3.07199	5.2086	0.0224754	0.137853	FALSE	CCBE1	Breast_Normal_Male_female	Not
0.815077	4.92265	43.1096	5.17566e-11	1.06269e-08	FALSE	COMMD10	Breast_Normal_Male_female	Not
0.814134	4.88499	23.9768	9.75053e-07	7.66326e-05	FALSE	MBLAC2	Breast_Normal_Male_female	Not
0.813705	-1.0565	3.65812	0.0557966	0.237398	FALSE	CD180	Breast_Normal_Male_female	Not
0.813054	0.939474	1.26044	0.261568	0.552961	FALSE	LOC125180440	Breast_Normal_Male_female	Not
0.812508	2.68663	20.0367	7.59713e-06	0.000414586	FALSE	GIMD1	Breast_Normal_Male_female	Not
0.812096	0.87466	2.05435	0.151772	0.413914	FALSE	SAMD15	Breast_Normal_Male_female	Not
0.81196	0.635421	1.34482	0.246186	0.535947	FALSE	CTXN3	Breast_Normal_Male_female	Not
0.811738	1.22376	4.35096	0.0369881	0.186256	FALSE	ROBO2	Breast_Normal_Male_female	Not
0.810747	3.72642	11.993	0.000533999	0.0107203	FALSE	SUSD1	Breast_Normal_Male_female	Not
0.810236	1.79479	4.81337	0.0282398	0.158695	FALSE	LOC106043502	Breast_Normal_Male_female	Not
0.80908	0.455894	2.54535	0.11062	0.350509	FALSE	LOC125183783	Breast_Normal_Male_female	Not
0.808084	-0.867234	0.716696	0.39723	0.67582	FALSE	LOC106033679	Breast_Normal_Male_female	Not
0.807632	5.31944	84.4544	3.93184e-20	3.07545e-17	FALSE	WDR70	Breast_Normal_Male_female	Not
0.806737	0.0639159	0.644765	0.421991	0.695038	FALSE	NXPH1	Breast_Normal_Male_female	Not
0.805444	2.92643	1.96725	0.16074	0.428067	FALSE	KPNA2	Breast_Normal_Male_female	Not
0.805411	3.49102	21.0458	4.48425e-06	0.000266878	FALSE	CCDC171	Breast_Normal_Male_female	Not
0.804956	0.49769	6.40472	0.0113818	0.0887312	FALSE	GP1BB	Breast_Normal_Male_female	Not
0.804542	1.75017	5.24038	0.0220684	0.136328	FALSE	LOC106034304	Breast_Normal_Male_female	Not
0.80385	2.33683	2.97899	0.0843517	0.299387	FALSE	LOC106039391	Breast_Normal_Male_female	Not
0.803514	4.45437	31.368	2.13475e-08	2.54097e-06	FALSE	LOC106042928	Breast_Normal_Male_female	Not
0.802126	0.368587	2.33764	0.12628	0.37598	FALSE	GRAP2	Breast_Normal_Male_female	Not
0.801785	-2.14689	0.539967	0.462446	0.72512	FALSE	LOC125183033	Breast_Normal_Male_female	Not
0.801761	0.128796	4.42087	0.0355019	0.181104	FALSE	LOC125184349	Breast_Normal_Male_female	Not
0.801152	-1.20381	0.766796	0.38121	0.665578	FALSE	LOC125179647	Breast_Normal_Male_female	Not
0.800285	-1.81615	1.04705	0.306188	0.59725	FALSE	LOC106031232	Breast_Normal_Male_female	Not
0.79951	3.77384	13.4579	0.000243977	0.00615601	FALSE	CSNK1G3	Breast_Normal_Male_female	Not
0.799182	-0.960033	0.982273	0.321638	0.611768	FALSE	LOC106043002	Breast_Normal_Male_female	Not
0.798118	3.22319	8.03752	0.00458182	0.048051	FALSE	LOC125183941	Breast_Normal_Male_female	Not
0.797769	6.70274	3.7406	0.0531053	0.230333	FALSE	TMOD1	Breast_Normal_Male_female	Not
0.797502	-0.763059	2.21822	0.13639	0.391542	FALSE	LOC125182800	Breast_Normal_Male_female	Not
0.797131	2.9714	7.30495	0.00687649	0.0633501	FALSE	GNG2	Breast_Normal_Male_female	Not
0.796958	3.2908	8.58878	0.0033824	0.0393201	FALSE	ADGRG2	Breast_Normal_Male_female	Not
0.796664	5.36186	48.8594	2.74987e-12	6.45277e-10	FALSE	DHX29	Breast_Normal_Male_female	Not
0.796612	5.11098	8.03371	0.00459147	0.0480685	FALSE	DGAT2	Breast_Normal_Male_female	Not
0.796515	6.3794	35.7848	2.20364e-09	3.41481e-07	FALSE	NFIB	Breast_Normal_Male_female	Not
0.794644	5.04629	5.76748	0.0163254	0.1131	FALSE	LHFPL7	Breast_Normal_Male_female	Not
0.794355	-0.551939	2.3653	0.12406	0.372676	FALSE	LOC125184780	Breast_Normal_Male_female	Not
0.794212	2.09909	3.78347	0.0517611	0.227821	FALSE	LOC125184869	Breast_Normal_Male_female	Not
0.792835	0.943189	3.00398	0.0830603	0.296985	FALSE	IL18	Breast_Normal_Male_female	Not
0.792675	7.71387	7.58191	0.0058957	0.0567597	FALSE	GPAM	Breast_Normal_Male_female	Not
0.791948	-1.65978	0.787757	0.374779	0.659891	FALSE	LOC125183317	Breast_Normal_Male_female	Not
0.791016	6.37554	20.9037	4.82954e-06	0.000284289	FALSE	NSA2	Breast_Normal_Male_female	Not
0.790889	1.53813	1.17644	0.278081	0.569973	FALSE	TMPRSS2	Breast_Normal_Male_female	Not
0.790527	2.03706	6.73134	0.00947336	0.0788019	FALSE	DNA2	Breast_Normal_Male_female	Not
0.790328	1.67725	3.26913	0.0705949	0.269876	FALSE	LOC106032945	Breast_Normal_Male_female	Not
0.790172	0.495887	0.954961	0.32846	0.618441	FALSE	RELL2	Breast_Normal_Male_female	Not
0.7897	3.42232	6.66045	0.00985761	0.0811228	FALSE	FBXL22	Breast_Normal_Male_female	Not
0.789136	-1.39881	2.53711	0.111198	0.351469	FALSE	LOC106034888	Breast_Normal_Male_female	Not
0.787959	2.41953	5.68509	0.0171096	0.116455	FALSE	KCNN1	Breast_Normal_Male_female	Not
0.787482	5.6488	8.83707	0.00295173	0.0361338	FALSE	DHCR24	Breast_Normal_Male_female	Not
0.787439	8.45155	0.27673	0.598853	0.817481	FALSE	LOC106036876	Breast_Normal_Male_female	Not
0.787436	-0.554434	1.5614	0.211461	0.494935	FALSE	LOC106032983	Breast_Normal_Male_female	Not
0.787296	1.3199	2.48687	0.1148	0.357751	FALSE	PI15	Breast_Normal_Male_female	Not
0.787163	4.36138	11.6355	0.000647065	0.0124312	FALSE	KCNQ5	Breast_Normal_Male_female	Not
0.786987	1.93907	3.04576	0.0809481	0.292811	FALSE	LOC125183562	Breast_Normal_Male_female	Not
0.786803	-1.4421	0.613926	0.433313	0.704086	FALSE	LOC106048028	Breast_Normal_Male_female	Not
0.786698	-1.16976	2.21348	0.136809	0.392088	FALSE	TNFSF8	Breast_Normal_Male_female	Not
0.786222	-1.26156	2.22063	0.136177	0.391331	FALSE	LOC106038624	Breast_Normal_Male_female	Not
0.786132	-1.35965	1.08577	0.297411	0.588587	FALSE	ADGRV1	Breast_Normal_Male_female	Not
0.785493	5.46491	52.8882	3.53084e-13	9.83009e-11	FALSE	SMN1	Breast_Normal_Male_female	Not
0.784861	2.08305	2.00592	0.156687	0.421371	FALSE	FADS6	Breast_Normal_Male_female	Not
0.784465	3.41166	5.92844	0.0148984	0.106725	FALSE	FRMPD1	Breast_Normal_Male_female	Not
0.784312	-0.0872835	5.09933	0.0239351	0.143123	FALSE	LOC125183181	Breast_Normal_Male_female	Not
0.782689	2.16985	1.211	0.271134	0.562755	FALSE	OLFM3	Breast_Normal_Male_female	Not
0.782681	6.43249	29.7254	4.97771e-08	5.60026e-06	FALSE	RNF20	Breast_Normal_Male_female	Not
0.781569	2.57512	2.44597	0.117827	0.36284	FALSE	FBN3	Breast_Normal_Male_female	Not
0.7811	6.93491	17.7352	2.53886e-05	0.00110619	FALSE	ECPAS	Breast_Normal_Male_female	Not
0.779418	3.07611	2.04757	0.152449	0.414728	FALSE	CDK1	Breast_Normal_Male_female	Not
0.778292	4.38177	9.42346	0.00214227	0.0290099	FALSE	HLCS	Breast_Normal_Male_female	Not
0.777809	3.19604	12.7764	0.000351014	0.00786596	FALSE	ENC1	Breast_Normal_Male_female	Not
0.777802	-0.424311	2.71941	0.0991344	0.330166	FALSE	LOC125182050	Breast_Normal_Male_female	Not
0.777489	1.88995	2.97164	0.0847358	0.30004	FALSE	CENPN	Breast_Normal_Male_female	Not
0.776902	3.92648	23.6815	1.1367e-06	8.64417e-05	FALSE	TRMT10B	Breast_Normal_Male_female	Not
0.775197	-2.31965	0.479326	0.488728	0.743859	FALSE	LOC125182655	Breast_Normal_Male_female	Not
0.774819	3.98895	34.2696	4.79806e-09	6.9746e-07	FALSE	PGGT1B	Breast_Normal_Male_female	Not
0.773928	1.23327	7.99842	0.00468181	0.0486731	FALSE	LOC125180681	Breast_Normal_Male_female	Not
0.773797	5.34458	56.0313	7.1325e-14	2.13015e-11	FALSE	NUP155	Breast_Normal_Male_female	Not
0.772208	1.73889	2.97162	0.0847368	0.30004	FALSE	KCNK2	Breast_Normal_Male_female	Not
0.771581	3.55805	7.89816	0.00494851	0.0503265	FALSE	KIF20B	Breast_Normal_Male_female	Not
0.771282	0.972014	3.72942	0.0534621	0.231341	FALSE	SLC4A5	Breast_Normal_Male_female	Not
0.771281	4.30014	21.8684	2.92006e-06	0.00018448	FALSE	FAM174A	Breast_Normal_Male_female	Not
0.770761	4.5378	0.666922	0.414127	0.688538	FALSE	TECRL	Breast_Normal_Male_female	Not
0.770046	5.41509	57.1411	4.05642e-14	1.30649e-11	FALSE	LOC106040214	Breast_Normal_Male_female	Not
0.769818	0.970872	2.62145	0.105428	0.341369	FALSE	LOC125184996	Breast_Normal_Male_female	Not
0.769264	5.64962	27.6169	1.47883e-07	1.4289e-05	FALSE	PUM3	Breast_Normal_Male_female	Not
0.768501	-0.233819	3.0503	0.0807222	0.292444	FALSE	LOC106034868	Breast_Normal_Male_female	Not
0.768441	4.3456	4.5683	0.0325688	0.172963	FALSE	LOC106030876	Breast_Normal_Male_female	Not
0.767446	1.94258	3.61417	0.0572893	0.240428	FALSE	TMEM130	Breast_Normal_Male_female	Not
0.765405	-0.839865	1.15975	0.281518	0.573107	FALSE	GPR82	Breast_Normal_Male_female	Not
0.764995	4.67427	2.59118	0.10746	0.34514	FALSE	DDX60	Breast_Normal_Male_female	Not
0.764917	4.57305	2.76354	0.0964346	0.324331	FALSE	ATRNL1	Breast_Normal_Male_female	Not
0.764862	1.59038	1.09384	0.295622	0.586995	FALSE	LOC106048382	Breast_Normal_Male_female	Not
0.764777	1.25323	2.5958	0.107147	0.34449	FALSE	LOC106038357	Breast_Normal_Male_female	Not
0.764292	2.97846	15.9587	6.47412e-05	0.00234755	FALSE	LSM5	Breast_Normal_Male_female	Not
0.762083	4.80447	35.4046	2.67853e-09	4.07384e-07	FALSE	DIMT1	Breast_Normal_Male_female	Not
0.76172	2.49461	2.04792	0.152414	0.414728	FALSE	CENPE	Breast_Normal_Male_female	Not
0.761507	3.11639	2.41268	0.120356	0.366795	FALSE	APLN	Breast_Normal_Male_female	Not
0.760867	4.9224	10.909	0.000956983	0.0163744	FALSE	ST3GAL1	Breast_Normal_Male_female	Not
0.760576	2.39279	2.63883	0.10428	0.339391	FALSE	LOC106030553	Breast_Normal_Male_female	Not
0.760197	3.2608	3.21028	0.0731772	0.276705	FALSE	TCERG1L	Breast_Normal_Male_female	Not
0.758864	0.33093	0.828761	0.362631	0.649395	FALSE	LRRIQ1	Breast_Normal_Male_female	Not
0.756754	2.34232	3.47398	0.0623413	0.252381	FALSE	PRR11	Breast_Normal_Male_female	Not
0.756196	5.81811	32.6557	1.10014e-08	1.4342e-06	FALSE	DCTN3	Breast_Normal_Male_female	Not
0.75501	4.23831	23.189	1.46837e-06	0.000104413	FALSE	PFDN4	Breast_Normal_Male_female	Not
0.754703	-1.24047	0.228353	0.632748	0.83581	FALSE	LOC106039526	Breast_Normal_Male_female	Not
0.75354	5.37403	27.5773	1.50942e-07	1.44993e-05	FALSE	AUH	Breast_Normal_Male_female	Not
0.752883	0.895628	2.20047	0.137969	0.393985	FALSE	MND1	Breast_Normal_Male_female	Not
0.75285	5.80716	0.850762	0.356337	0.643278	FALSE	INSM1	Breast_Normal_Male_female	Not
0.751662	-0.94248	1.73343	0.187973	0.464868	FALSE	LOC106034531	Breast_Normal_Male_female	Not
0.751479	2.79768	7.6892	0.00555522	0.0545102	FALSE	CENPK	Breast_Normal_Male_female	Not
0.748536	0.0376646	0.819907	0.365207	0.651412	FALSE	LOC106040182	Breast_Normal_Male_female	Not
0.748443	2.59791	5.02276	0.0250163	0.147396	FALSE	CPM	Breast_Normal_Male_female	Not
0.748078	2.7969	4.54469	0.033021	0.173791	FALSE	LOC125180649	Breast_Normal_Male_female	Not
0.747579	1.97917	1.2192	0.269518	0.561173	FALSE	LOC106035130	Breast_Normal_Male_female	Not
0.746966	-1.54427	2.39722	0.121551	0.368105	FALSE	LOC125184341	Breast_Normal_Male_female	Not
0.746798	5.74842	37.2938	1.01609e-09	1.68589e-07	FALSE	NAA35	Breast_Normal_Male_female	Not
0.745525	-0.350338	2.12113	0.145279	0.404605	FALSE	ABCA12	Breast_Normal_Male_female	Not
0.745033	-1.77036	0.813889	0.366973	0.65244	FALSE	LOC106048702	Breast_Normal_Male_female	Not
0.743685	4.45106	1.33553	0.247823	0.537534	FALSE	AGBL1	Breast_Normal_Male_female	Not
0.743531	3.05614	5.10409	0.0238695	0.142969	FALSE	TNFAIP8L3	Breast_Normal_Male_female	Not
0.742067	3.29869	14.6121	0.00013206	0.00396738	FALSE	LOC125184443	Breast_Normal_Male_female	Not
0.741767	4.83071	40.5603	1.90644e-10	3.77291e-08	FALSE	SLC25A51	Breast_Normal_Male_female	Not
0.741004	5.1451	13.7042	0.000213978	0.00558792	FALSE	LOC106035653	Breast_Normal_Male_female	Not
0.739518	1.67472	0.985938	0.320737	0.610944	FALSE	LOC125180085	Breast_Normal_Male_female	Not
0.739324	2.58955	4.29103	0.0383139	0.18979	FALSE	NCAM2	Breast_Normal_Male_female	Not
0.739135	2.50968	4.49518	0.0339906	0.176939	FALSE	LOC125181566	Breast_Normal_Male_female	Not
0.738989	7.52858	28.7176	8.37401e-08	8.79353e-06	FALSE	HSPD1	Breast_Normal_Male_female	Not
0.7387	2.97434	1.76176	0.184405	0.459782	FALSE	LYPD1	Breast_Normal_Male_female	Not
0.737721	4.67242	3.05842	0.0803198	0.291694	FALSE	C1S	Breast_Normal_Male_female	Not
0.737524	7.1523	21.5597	3.42979e-06	0.000211321	FALSE	GHR	Breast_Normal_Male_female	Not
0.737308	-0.645416	0.752262	0.385761	0.66968	FALSE	LOC106030454	Breast_Normal_Male_female	Not
0.736947	2.89679	13.6855	0.000216111	0.00560916	FALSE	MRPL50	Breast_Normal_Male_female	Not
0.736009	5.08265	35.785	2.20339e-09	3.41481e-07	FALSE	CENPH	Breast_Normal_Male_female	Not
0.735923	1.41794	4.10623	0.0427256	0.202368	FALSE	AURKA	Breast_Normal_Male_female	Not
0.735861	-0.247842	1.62489	0.202411	0.482553	FALSE	LOC106038157	Breast_Normal_Male_female	Not
0.735543	6.34528	6.43215	0.0112073	0.0880048	FALSE	PDP1	Breast_Normal_Male_female	Not
0.735	0.898706	1.77484	0.182784	0.457126	FALSE	ITK	Breast_Normal_Male_female	Not
0.734891	0.145636	3.36658	0.0665316	0.262074	FALSE	LOC125183826	Breast_Normal_Male_female	Not
0.73476	0.675116	2.57896	0.108293	0.346459	FALSE	CCDC78	Breast_Normal_Male_female	Not
0.733638	3.10191	8.76793	0.00306574	0.0368382	FALSE	CDR2	Breast_Normal_Male_female	Not
0.73359	0.600424	1.14259	0.285105	0.576669	FALSE	TMPRSS3	Breast_Normal_Male_female	Not
0.733559	4.48474	21.6828	3.21656e-06	0.000199378	FALSE	MTMR12	Breast_Normal_Male_female	Not
0.73345	0.706137	3.43753	0.063731	0.25539	FALSE	MYBL1	Breast_Normal_Male_female	Not
0.73238	0.302091	5.49316	0.019091	0.124131	FALSE	TACR2	Breast_Normal_Male_female	Not
0.730186	1.66086	4.55183	0.0328836	0.173513	FALSE	FAM110A	Breast_Normal_Male_female	Not
0.730134	0.424403	5.63594	0.0175959	0.118747	FALSE	LOC106042437	Breast_Normal_Male_female	Not
0.729746	4.41036	13.2132	0.000277987	0.0066466	FALSE	PDSS1	Breast_Normal_Male_female	Not
0.727784	1.95448	1.08819	0.296872	0.587669	FALSE	LOC106044184	Breast_Normal_Male_female	Not
0.727681	5.09768	40.5737	1.89335e-10	3.77291e-08	FALSE	POLK	Breast_Normal_Male_female	Not
0.72761	-1.54319	1.10405	0.293379	0.58517	FALSE	LOC125183715	Breast_Normal_Male_female	Not
0.72742	2.17684	1.77922	0.182245	0.456684	FALSE	PLEKHN1	Breast_Normal_Male_female	Not
0.727183	5.25673	8.83618	0.00295317	0.0361338	FALSE	FAT1	Breast_Normal_Male_female	Not
0.727083	-1.60464	1.47779	0.224121	0.510679	FALSE	LOC106043953	Breast_Normal_Male_female	Not
0.727016	9.51036	0.744666	0.38817	0.671502	FALSE	MYOM1	Breast_Normal_Male_female	Not
0.726838	2.52234	1.21469	0.270404	0.562068	FALSE	CDCA8	Breast_Normal_Male_female	Not
0.726257	1.2031	1.16504	0.280422	0.572699	FALSE	SLC7A11	Breast_Normal_Male_female	Not
0.726098	-0.0563325	0.969535	0.324796	0.614618	FALSE	HAO2	Breast_Normal_Male_female	Not
0.726093	-0.727937	0.488861	0.484436	0.741045	FALSE	LOC125183755	Breast_Normal_Male_female	Not
0.725543	5.33549	8.07051	0.00449914	0.0475566	FALSE	EPDR1	Breast_Normal_Male_female	Not
0.724986	4.39863	25.3209	4.85411e-07	4.12196e-05	FALSE	LOC106049386	Breast_Normal_Male_female	Not
0.724829	5.7019	3.08406	0.0790628	0.289239	FALSE	SCD	Breast_Normal_Male_female	Not
0.724534	1.82532	3.09068	0.0787421	0.288689	FALSE	LOC125183638	Breast_Normal_Male_female	Not
0.72416	3.9001	28.0723	1.16869e-07	1.16345e-05	FALSE	PELO	Breast_Normal_Male_female	Not
0.7239	0.406201	2.37213	0.123519	0.371803	FALSE	LOC106039540	Breast_Normal_Male_female	Not
0.72385	1.84962	1.39918	0.236862	0.525485	FALSE	VCAM1	Breast_Normal_Male_female	Not
0.723354	-0.388183	1.53864	0.21482	0.49917	FALSE	LOC106029742	Breast_Normal_Male_female	Not
0.72268	5.6769	16.8885	3.96415e-05	0.00158047	FALSE	LOC106044464	Breast_Normal_Male_female	Not
0.722604	5.15543	57.9076	2.74723e-14	9.2094e-12	FALSE	ZFYVE16	Breast_Normal_Male_female	Not
0.722526	1.50165	2.07172	0.150053	0.411553	FALSE	NCAPG2	Breast_Normal_Male_female	Not
0.721444	3.01941	19.3325	1.09819e-05	0.000550497	FALSE	NUDT2	Breast_Normal_Male_female	Not
0.721208	-1.27445	1.46622	0.225943	0.51304	FALSE	LOC106045985	Breast_Normal_Male_female	Not
0.720927	2.4256	5.51375	0.0188676	0.12355	FALSE	LOC106044268	Breast_Normal_Male_female	Not
0.720847	1.77714	4.61616	0.031672	0.169903	FALSE	FHDC1	Breast_Normal_Male_female	Not
0.719775	0.0141916	1.08992	0.29649	0.587472	FALSE	MYO1H	Breast_Normal_Male_female	Not
0.71964	4.06523	2.84592	0.0916063	0.313615	FALSE	NDNF	Breast_Normal_Male_female	Not
0.719496	5.83886	13.4225	0.000248621	0.00620264	FALSE	COMT	Breast_Normal_Male_female	Not
0.719298	2.35074	3.34209	0.0675288	0.264021	FALSE	MEIG1	Breast_Normal_Male_female	Not
0.718942	2.81068	7.27407	0.00699572	0.0640534	FALSE	LOC106029457	Breast_Normal_Male_female	Not
0.718886	7.08031	16.979	3.77948e-05	0.00151789	FALSE	SAMM50	Breast_Normal_Male_female	Not
0.718862	5.0919	39.5544	3.19045e-10	5.82292e-08	FALSE	LOC106043742	Breast_Normal_Male_female	Not
0.718377	5.04436	19.6573	9.26469e-06	0.000479671	FALSE	EPG5	Breast_Normal_Male_female	Not
0.717941	0.361555	1.48565	0.222892	0.509423	FALSE	LRFN2	Breast_Normal_Male_female	Not
0.717746	3.72845	30.4683	3.39365e-08	3.87112e-06	FALSE	SKP2	Breast_Normal_Male_female	Not
0.717494	5.34988	5.58536	0.0181112	0.120443	FALSE	NT5DC1	Breast_Normal_Male_female	Not
0.716454	3.54243	2.25745	0.132973	0.386053	FALSE	APOLD1	Breast_Normal_Male_female	Not
0.716407	5.46984	38.8542	4.5668e-10	7.81399e-08	FALSE	RNF38	Breast_Normal_Male_female	Not
0.715368	-0.235719	0.447026	0.503751	0.75457	FALSE	LOC106037071	Breast_Normal_Male_female	Not
0.71517	0.650998	3.05038	0.0807182	0.292444	FALSE	TMEM156	Breast_Normal_Male_female	Not
0.714294	4.31431	9.71085	0.00183184	0.0260152	FALSE	DAPP1	Breast_Normal_Male_female	Not
0.713816	4.72656	34.8564	3.54937e-09	5.30018e-07	FALSE	TRAPPC13	Breast_Normal_Male_female	Not
0.71221	3.68498	2.93283	0.086795	0.304116	FALSE	LOC106046470	Breast_Normal_Male_female	Not
0.711082	5.38628	11.0296	0.000896661	0.015652	FALSE	UBXN2A	Breast_Normal_Male_female	Not
0.71074	0.580706	1.52773	0.216453	0.500839	FALSE	LOC106048724	Breast_Normal_Male_female	Not
0.709652	5.03262	11.0546	0.000884679	0.0155753	FALSE	PPIC	Breast_Normal_Male_female	Not
0.708398	2.37096	2.44011	0.118268	0.36366	FALSE	LOC106036755	Breast_Normal_Male_female	Not
0.708204	4.30477	4.46388	0.0346187	0.178702	FALSE	KIT	Breast_Normal_Male_female	Not
0.707826	5.73627	19.8686	8.2952e-06	0.000443834	FALSE	POLR1E	Breast_Normal_Male_female	Not
0.706877	0.520706	1.18556	0.276227	0.568142	FALSE	LOC125182306	Breast_Normal_Male_female	Not
0.706645	1.43585	3.70756	0.0541665	0.232977	FALSE	LOC106049191	Breast_Normal_Male_female	Not
0.706454	0.508193	0.251128	0.616282	0.826439	FALSE	LOC106033519	Breast_Normal_Male_female	Not
0.70576	-1.48265	0.959642	0.327277	0.617289	FALSE	LOC106047045	Breast_Normal_Male_female	Not
0.705575	-0.681174	1.89009	0.169192	0.439351	FALSE	LOC106042047	Breast_Normal_Male_female	Not
0.705572	-1.14273	1.08437	0.297723	0.588749	FALSE	LOC106039358	Breast_Normal_Male_female	Not
0.704964	2.71287	8.09999	0.00442655	0.0471531	FALSE	LOC106042970	Breast_Normal_Male_female	Not
0.704654	1.70745	6.22575	0.0125906	0.0950654	FALSE	SLC52A3	Breast_Normal_Male_female	Not
0.704321	-0.973327	0.620664	0.430801	0.701684	FALSE	LAG3	Breast_Normal_Male_female	Not
0.703993	1.03761	0.924496	0.336297	0.624889	FALSE	PTPRQ	Breast_Normal_Male_female	Not
0.703788	0.537367	1.50164	0.22042	0.506309	FALSE	LOC106039879	Breast_Normal_Male_female	Not
0.703665	0.337593	6.21238	0.012686	0.0955318	FALSE	LOC106042330	Breast_Normal_Male_female	Not
0.703365	-1.94432	0.589511	0.442608	0.71103	FALSE	LOC106031176	Breast_Normal_Male_female	Not
0.703067	-1.61436	0.958543	0.327554	0.617536	FALSE	LOC106029743	Breast_Normal_Male_female	Not
0.70254	-0.359601	0.672425	0.412207	0.687285	FALSE	AHSG	Breast_Normal_Male_female	Not
0.701815	-0.764178	2.23895	0.134572	0.389162	FALSE	LOC106046692	Breast_Normal_Male_female	Not
0.701747	11.9172	0.889319	0.345662	0.634483	FALSE	POMC	Breast_Normal_Male_female	Not
0.70071	5.59398	32.4047	1.25183e-08	1.594e-06	FALSE	ARL15	Breast_Normal_Male_female	Not
0.698809	1.89004	5.28648	0.0214916	0.133872	FALSE	TNFSF15	Breast_Normal_Male_female	Not
0.698179	6.74076	20.3685	6.38724e-06	0.000355662	FALSE	LOC106039420	Breast_Normal_Male_female	Not
0.694949	0.823673	2.72316	0.0989019	0.329593	FALSE	SOX10	Breast_Normal_Male_female	Not
0.694928	-0.841576	0.540736	0.462128	0.725085	FALSE	LOC125182610	Breast_Normal_Male_female	Not
0.693648	3.09803	5.46099	0.0194456	0.125704	FALSE	HACD4	Breast_Normal_Male_female	Not
0.693438	3.29978	5.00109	0.0253314	0.148499	FALSE	PIK3C2G	Breast_Normal_Male_female	Not
0.692802	-0.20884	0.343338	0.557909	0.791381	FALSE	LOC125182996	Breast_Normal_Male_female	Not
0.692798	1.43331	0.683049	0.408539	0.684482	FALSE	CHRDL2	Breast_Normal_Male_female	Not
0.69208	-1.04833	2.69018	0.100969	0.332567	FALSE	LOC125182009	Breast_Normal_Male_female	Not
0.691969	0.390094	1.14906	0.283746	0.575552	FALSE	LOC125184328	Breast_Normal_Male_female	Not
0.691715	1.43472	3.14663	0.076084	0.282814	FALSE	LOC106040532	Breast_Normal_Male_female	Not
0.690751	5.09234	2.29543	0.129755	0.381213	FALSE	OTOGL	Breast_Normal_Male_female	Not
0.690632	4.05732	1.83084	0.176028	0.448119	FALSE	DCX	Breast_Normal_Male_female	Not
0.690064	5.37551	26.986	2.04935e-07	1.88059e-05	FALSE	ISOC1	Breast_Normal_Male_female	Not
0.689086	2.1463	8.64542	0.00327885	0.0386454	FALSE	RAD1	Breast_Normal_Male_female	Not
0.688847	5.77425	2.48817	0.114705	0.357591	FALSE	NR4A1	Breast_Normal_Male_female	Not
0.688689	5.8083	14.412	0.000146863	0.00424713	FALSE	FITM2	Breast_Normal_Male_female	Not
0.688623	-0.629107	0.499001	0.479939	0.73705	FALSE	SLC5A11	Breast_Normal_Male_female	Not
0.688509	3.60311	12.688	0.000368011	0.00815782	FALSE	TDRD7	Breast_Normal_Male_female	Not
0.6877	-0.512885	3.02784	0.0818471	0.294313	FALSE	LOC106035365	Breast_Normal_Male_female	Not
0.687223	-0.302711	1.92005	0.165851	0.435535	FALSE	LOC106032084	Breast_Normal_Male_female	Not
0.687209	5.23738	32.7463	1.05004e-08	1.37984e-06	FALSE	GFM2	Breast_Normal_Male_female	Not
0.686494	5.72699	32.865	9.87875e-09	1.30862e-06	FALSE	RIC1	Breast_Normal_Male_female	Not
0.686291	7.64484	5.78836	0.0161326	0.112286	FALSE	ATP5ME	Breast_Normal_Male_female	Not
0.686277	5.05393	37.2691	1.029e-09	1.69023e-07	FALSE	SLC25A46	Breast_Normal_Male_female	Not
0.68575	2.61818	2.3204	0.127687	0.377637	FALSE	KAZALD1	Breast_Normal_Male_female	Not
0.68554	5.00645	1.16797	0.279818	0.571755	FALSE	LOC106033017	Breast_Normal_Male_female	Not
0.685533	-1.48615	1.60821	0.204744	0.486281	FALSE	TRNAC-GCA_5	Breast_Normal_Male_female	Not
0.685514	5.10691	16.1279	5.92045e-05	0.00218538	FALSE	PTBP3	Breast_Normal_Male_female	Not
0.685202	2.03946	3.9509	0.0468464	0.213809	FALSE	LOC125179684	Breast_Normal_Male_female	Not
0.683163	-0.349807	1.12288	0.289298	0.581073	FALSE	ARHGEF39	Breast_Normal_Male_female	Not
0.683077	-2.39507	0.286554	0.592438	0.813456	FALSE	LOC125180495	Breast_Normal_Male_female	Not
0.682856	2.28754	2.88202	0.0895737	0.30943	FALSE	IPCEF1	Breast_Normal_Male_female	Not
0.682675	1.62569	7.17499	0.00739267	0.0667209	FALSE	HAUS3	Breast_Normal_Male_female	Not
0.682253	2.01885	1.64249	0.199985	0.479555	FALSE	BUB1	Breast_Normal_Male_female	Not
0.680656	2.24639	3.03384	0.0815446	0.293651	FALSE	ADAMTS19	Breast_Normal_Male_female	Not
0.680472	2.6379	3.03834	0.0813189	0.293387	FALSE	PHLDA2	Breast_Normal_Male_female	Not
0.680284	4.904	24.6543	6.85914e-07	5.55016e-05	FALSE	HAUS6	Breast_Normal_Male_female	Not
0.680177	4.76524	16.247	5.55981e-05	0.00208506	FALSE	PIGG	Breast_Normal_Male_female	Not
0.680157	5.5413	23.8439	1.04475e-06	8.01919e-05	FALSE	LPCAT3	Breast_Normal_Male_female	Not
0.679042	-0.0511918	1.72498	0.189053	0.465854	FALSE	LOC106030394	Breast_Normal_Male_female	Not
0.678878	-0.574223	1.62747	0.202054	0.482263	FALSE	GRM8	Breast_Normal_Male_female	Not
0.678842	4.99044	6.73719	0.00944231	0.0786907	FALSE	LRRC39	Breast_Normal_Male_female	Not
0.6788	-1.77942	0.297591	0.585397	0.809395	FALSE	LOC125182658	Breast_Normal_Male_female	Not
0.678422	0.321913	1.23652	0.266143	0.557966	FALSE	LOC125183436	Breast_Normal_Male_female	Not
0.678253	-0.166097	0.597655	0.439474	0.708447	FALSE	FGF9	Breast_Normal_Male_female	Not
0.677764	1.38429	2.15547	0.142063	0.399998	FALSE	LOC125182751	Breast_Normal_Male_female	Not
0.676469	3.51547	4.78145	0.028768	0.160619	FALSE	UHRF1	Breast_Normal_Male_female	Not
0.675972	4.17248	7.56487	0.00595169	0.0569813	FALSE	TC2N	Breast_Normal_Male_female	Not
0.675469	1.94578	1.71306	0.190589	0.468227	FALSE	ECT2	Breast_Normal_Male_female	Not
0.675441	5.44519	22.3951	2.21942e-06	0.000147001	FALSE	YTHDC2	Breast_Normal_Male_female	Not
0.675393	-1.30096	0.292073	0.588895	0.811155	FALSE	LOC106031991	Breast_Normal_Male_female	Not
0.675043	-0.586168	2.70452	0.100064	0.33093	FALSE	LOC125183658	Breast_Normal_Male_female	Not
0.674652	5.40691	39.0325	4.16802e-10	7.3617e-08	FALSE	CARNMT1	Breast_Normal_Male_female	Not
0.674463	-0.977695	0.271111	0.602587	0.819218	FALSE	SAMD7	Breast_Normal_Male_female	Not
0.67421	2.8678	1.41253	0.234637	0.522951	FALSE	ABCB5	Breast_Normal_Male_female	Not
0.6736	-1.2269	1.53302	0.215659	0.499847	FALSE	HOXD10	Breast_Normal_Male_female	Not
0.672624	1.13013	2.04557	0.15265	0.414932	FALSE	SLC35F4	Breast_Normal_Male_female	Not
0.672502	3.56678	1.0852	0.297538	0.588696	FALSE	CHRNA3	Breast_Normal_Male_female	Not
0.672288	6.40716	12.8782	0.000332424	0.00755242	FALSE	PPTC7	Breast_Normal_Male_female	Not
0.672125	0.723851	1.79849	0.179895	0.453867	FALSE	CWH43	Breast_Normal_Male_female	Not
0.672124	4.10952	5.02695	0.0249558	0.14719	FALSE	NLRC5	Breast_Normal_Male_female	Not
0.671932	2.1732	1.34657	0.245879	0.535722	FALSE	KIF4A	Breast_Normal_Male_female	Not
0.671895	-1.12196	0.821768	0.364664	0.651005	FALSE	CRTAM	Breast_Normal_Male_female	Not
0.671603	-1.8082	0.666748	0.414188	0.688538	FALSE	LOC125181298	Breast_Normal_Male_female	Not
0.670792	3.15977	2.37953	0.122935	0.371131	FALSE	RHAG	Breast_Normal_Male_female	Not
0.670508	4.49264	3.39767	0.0652887	0.259292	FALSE	MYADML2	Breast_Normal_Male_female	Not
0.670099	2.03733	2.9276	0.0870768	0.304778	FALSE	POLE	Breast_Normal_Male_female	Not
0.669959	-0.695279	3.23925	0.0718934	0.273172	FALSE	LOC106042564	Breast_Normal_Male_female	Not
0.66974	4.80132	23.2737	1.40507e-06	0.000101672	FALSE	NAT10	Breast_Normal_Male_female	Not
0.667474	-1.09117	1.36939	0.241917	0.530215	FALSE	THEMIS	Breast_Normal_Male_female	Not
0.666843	3.9765	1.78348	0.181723	0.456251	FALSE	EMP1	Breast_Normal_Male_female	Not
0.666214	-2.03464	0.229981	0.631538	0.835439	FALSE	NR2E1	Breast_Normal_Male_female	Not
0.666171	0.278195	0.934252	0.333761	0.623744	FALSE	LOC106035576	Breast_Normal_Male_female	Not
0.665426	1.86716	3.05805	0.080338	0.291696	FALSE	TRPC4	Breast_Normal_Male_female	Not
0.665376	0.328728	1.00224	0.316769	0.606721	FALSE	LOC106032018	Breast_Normal_Male_female	Not
0.665284	-1.6241	0.550057	0.458294	0.722628	FALSE	LOC125183694	Breast_Normal_Male_female	Not
0.66374	5.03372	10.25	0.00136683	0.0213621	FALSE	TACC3	Breast_Normal_Male_female	Not
0.663574	4.69472	7.9923	0.00469767	0.0487126	FALSE	KHDRBS3	Breast_Normal_Male_female	Not
0.6635	4.00873	7.47936	0.00624103	0.0588233	FALSE	DAB2	Breast_Normal_Male_female	Not
0.662787	5.42349	13.1915	0.000281227	0.00670455	FALSE	LOC106049678	Breast_Normal_Male_female	Not
0.662706	-2.77397	0.150376	0.698176	0.870243	FALSE	PAX9	Breast_Normal_Male_female	Not
0.661798	1.20969	0.950339	0.329633	0.619798	FALSE	LOC106031836	Breast_Normal_Male_female	Not
0.661436	-0.0932061	3.06163	0.080161	0.291375	FALSE	LOC125180675	Breast_Normal_Male_female	Not
0.661191	4.71018	3.27834	0.0702001	0.269383	FALSE	LOC106042726	Breast_Normal_Male_female	Not
0.660833	1.63152	6.80781	0.00907599	0.0768465	FALSE	LOC125184246	Breast_Normal_Male_female	Not
0.660413	8.06983	5.39335	0.0202136	0.128444	FALSE	ANXA2	Breast_Normal_Male_female	Not
0.660182	-1.88138	0.750319	0.386375	0.670392	FALSE	LOC125184259	Breast_Normal_Male_female	Not
0.659821	4.53334	9.1904	0.00243288	0.0316911	FALSE	LOC125181899	Breast_Normal_Male_female	Not
0.659393	2.02399	2.98107	0.0842433	0.299196	FALSE	LRRC4C	Breast_Normal_Male_female	Not
0.659118	1.61715	12.9805	0.000314746	0.00726125	FALSE	LOC125179654	Breast_Normal_Male_female	Not
0.658901	6.51936	14.0599	0.000177079	0.00490506	FALSE	HSD17B12	Breast_Normal_Male_female	Not
0.658375	-0.523218	1.7985	0.179894	0.453867	FALSE	SRD5A2	Breast_Normal_Male_female	Not
0.658297	4.50674	19.7681	8.74282e-06	0.000463257	FALSE	DCAF10	Breast_Normal_Male_female	Not
0.657217	-0.153233	0.932279	0.334271	0.623948	FALSE	LOC106045231	Breast_Normal_Male_female	Not
0.657053	0.483345	0.446398	0.50405	0.754881	FALSE	FGG	Breast_Normal_Male_female	Not
0.656285	3.23007	10.4496	0.00122673	0.0197165	FALSE	STK24	Breast_Normal_Male_female	Not
0.656042	4.13363	8.67913	0.00321874	0.0381678	FALSE	LOC106046233	Breast_Normal_Male_female	Not
0.655959	1.06353	4.09537	0.0430008	0.202978	FALSE	LOC106043120	Breast_Normal_Male_female	Not
0.655898	4.28342	7.76462	0.00532796	0.052992	FALSE	DDX58	Breast_Normal_Male_female	Not
0.655342	3.98765	5.43143	0.0197775	0.126702	FALSE	SPATA7	Breast_Normal_Male_female	Not
0.655195	3.028	8.87363	0.00289319	0.0357579	FALSE	LOC106048765	Breast_Normal_Male_female	Not
0.654801	4.07155	3.71555	0.053908	0.232419	FALSE	PPARGC1A	Breast_Normal_Male_female	Not
0.654278	3.96006	2.57645	0.108465	0.346707	FALSE	MMRN1	Breast_Normal_Male_female	Not
0.653987	-0.112523	1.78143	0.181974	0.456251	FALSE	LOC106043549	Breast_Normal_Male_female	Not
0.65343	3.07934	8.80141	0.00300998	0.0364079	FALSE	MAT1A	Breast_Normal_Male_female	Not
0.653351	3.75746	4.74002	0.0294687	0.163091	FALSE	DOCK8	Breast_Normal_Male_female	Not
0.653336	5.96365	9.39674	0.00217372	0.0293274	FALSE	PLIN2	Breast_Normal_Male_female	Not
0.653321	-0.134291	5.62255	0.0177309	0.119141	FALSE	LOC106035195	Breast_Normal_Male_female	Not
0.653299	2.29031	1.79837	0.179909	0.453867	FALSE	SPDYA	Breast_Normal_Male_female	Not
0.653282	0.890042	7.76409	0.00532953	0.052992	FALSE	LOC125182668	Breast_Normal_Male_female	Not
0.653084	5.90446	1.97766	0.159637	0.426252	FALSE	LOC106039183	Breast_Normal_Male_female	Not
0.652983	-1.25801	1.50465	0.219957	0.505812	FALSE	CPLX3	Breast_Normal_Male_female	Not
0.652968	6.73481	15.4638	8.40988e-05	0.00285415	FALSE	LRRFIP1	Breast_Normal_Male_female	Not
0.652862	2.08531	2.32472	0.127333	0.377201	FALSE	KCNQ3	Breast_Normal_Male_female	Not
0.651913	-0.767999	2.05468	0.151739	0.413894	FALSE	LOC125180645	Breast_Normal_Male_female	Not
0.651691	0.801289	0.287089	0.592092	0.813221	FALSE	LIPC	Breast_Normal_Male_female	Not
0.65161	5.7727	11.3728	0.000745293	0.013833	FALSE	RAVER2	Breast_Normal_Male_female	Not
0.651607	0.673444	2.15628	0.141988	0.399942	FALSE	IL2RB	Breast_Normal_Male_female	Not
0.650907	1.26274	4.96246	0.0259034	0.150402	FALSE	LOC106043094	Breast_Normal_Male_female	Not
0.650767	0.951601	0.82406	0.363996	0.65058	FALSE	LOC106038521	Breast_Normal_Male_female	Not
0.650721	8.96083	14.3589	0.000151061	0.00433041	FALSE	RPS6	Breast_Normal_Male_female	Not
0.649991	2.82522	1.86444	0.172113	0.442846	FALSE	KIF23	Breast_Normal_Male_female	Not
0.649946	3.80856	1.19091	0.275145	0.56714	FALSE	PDPN	Breast_Normal_Male_female	Not
0.649642	-1.09651	2.7815	0.0953588	0.321701	FALSE	LOC125180465	Breast_Normal_Male_female	Not
0.649641	3.39526	12.4701	0.000413518	0.00886743	FALSE	LOC125181685	Breast_Normal_Male_female	Not
0.648866	3.48574	4.16139	0.0413555	0.198627	FALSE	NCAPH	Breast_Normal_Male_female	Not
0.648665	5.16449	10.6116	0.00112383	0.0183682	FALSE	LOC106038347	Breast_Normal_Male_female	Not
0.648646	3.58539	1.18962	0.275406	0.567293	FALSE	FMN2	Breast_Normal_Male_female	Not
0.648581	1.6687	1.44527	0.229288	0.517348	FALSE	PLK1	Breast_Normal_Male_female	Not
0.648363	0.617845	0.864598	0.352455	0.640163	FALSE	DLX3	Breast_Normal_Male_female	Not
0.648011	2.77061	3.64311	0.0563015	0.238353	FALSE	LRRC3B	Breast_Normal_Male_female	Not
0.64698	4.3382	12.0769	0.000510513	0.0104429	FALSE	OTUD7A	Breast_Normal_Male_female	Not
0.646798	5.49181	8.29791	0.00396907	0.0438734	FALSE	EPB41L3	Breast_Normal_Male_female	Not
0.646642	0.439523	1.40614	0.235699	0.524037	FALSE	LOC125180287	Breast_Normal_Male_female	Not
0.6462	3.87261	2.19648	0.138327	0.394517	FALSE	NGEF	Breast_Normal_Male_female	Not
0.645745	5.3536	6.13528	0.013251	0.0986679	FALSE	ZNF462	Breast_Normal_Male_female	Not
0.645289	0.400703	4.79269	0.0285808	0.159901	FALSE	LOC125180279	Breast_Normal_Male_female	Not
0.644714	5.72325	11.1466	0.000841844	0.0150832	FALSE	HSPH1	Breast_Normal_Male_female	Not
0.644008	-0.612163	1.85871	0.172774	0.443644	FALSE	LOC106030870	Breast_Normal_Male_female	Not
0.643946	0.627475	1.37147	0.241559	0.529925	FALSE	LOC125181827	Breast_Normal_Male_female	Not
0.643909	5.50351	2.71637	0.0993236	0.330461	FALSE	RCSD1	Breast_Normal_Male_female	Not
0.64353	0.246367	4.15639	0.0414778	0.198924	FALSE	LOC125184846	Breast_Normal_Male_female	Not
0.643474	5.11524	17.3187	3.16068e-05	0.00132442	FALSE	DCAF12	Breast_Normal_Male_female	Not
0.643335	2.42462	2.74263	0.0977037	0.32702	FALSE	NOTUM	Breast_Normal_Male_female	Not
0.643228	5.59225	31.5869	1.90712e-08	2.33779e-06	FALSE	SECISBP2	Breast_Normal_Male_female	Not
0.642911	0.0118179	3.47656	0.0622439	0.252239	FALSE	LOC125182198	Breast_Normal_Male_female	Not
0.64287	-0.552283	2.71212	0.0995887	0.330671	FALSE	TRNAE-CUC_3	Breast_Normal_Male_female	Not
0.64258	4.66876	25.3515	4.77792e-07	4.08761e-05	FALSE	APTX	Breast_Normal_Male_female	Not
0.641968	-1.15764	0.807525	0.368853	0.654094	FALSE	GKN1	Breast_Normal_Male_female	Not
0.641789	5.8692	25.5115	4.39746e-07	3.86271e-05	FALSE	BDP1	Breast_Normal_Male_female	Not
0.641402	1.23742	3.45893	0.0629111	0.253644	FALSE	LOC106044807	Breast_Normal_Male_female	Not
0.641152	1.86353	1.19848	0.273627	0.565317	FALSE	LOC106041675	Breast_Normal_Male_female	Not
0.64075	5.54456	19.059	1.26739e-05	0.000621439	FALSE	PITRM1	Breast_Normal_Male_female	Not
0.640608	5.44827	23.4728	1.26691e-06	9.47771e-05	FALSE	LOC106045450	Breast_Normal_Male_female	Not
0.639541	2.44245	4.29209	0.03829	0.189759	FALSE	LOC106038572	Breast_Normal_Male_female	Not
0.639268	4.51262	8.35392	0.00384856	0.0428556	FALSE	KCNN2	Breast_Normal_Male_female	Not
0.638454	1.43838	2.46225	0.116612	0.360807	FALSE	LOC125183565	Breast_Normal_Male_female	Not
0.638415	1.31293	1.11206	0.291635	0.583128	FALSE	ISL2	Breast_Normal_Male_female	Not
0.638058	-1.12222	1.08528	0.297518	0.588696	FALSE	LOC125180534	Breast_Normal_Male_female	Not
0.63789	5.08453	7.28927	0.00693675	0.0636198	FALSE	AOPEP	Breast_Normal_Male_female	Not
0.637881	-1.67015	0.913363	0.339224	0.628183	FALSE	LOC125183048	Breast_Normal_Male_female	Not
0.637711	3.26387	1.50685	0.21962	0.505461	FALSE	GSG1L	Breast_Normal_Male_female	Not
0.637612	6.61709	6.40929	0.0113525	0.0886497	FALSE	ANK2	Breast_Normal_Male_female	Not
0.63741	4.61254	22.4605	2.14511e-06	0.000142654	FALSE	LOC125180660	Breast_Normal_Male_female	Not
0.637089	0.885155	1.47517	0.224532	0.511177	FALSE	HEBP2	Breast_Normal_Male_female	Not
0.636801	3.47542	13.3274	0.00026155	0.00637898	FALSE	CPLANE1	Breast_Normal_Male_female	Not
0.636798	1.9981	6.00885	0.0142343	0.103274	FALSE	CAMKMT	Breast_Normal_Male_female	Not
0.636663	1.78856	3.00236	0.0831431	0.29712	FALSE	LOC106040073	Breast_Normal_Male_female	Not
0.635902	5.13398	30.9592	2.63509e-08	3.11395e-06	FALSE	GAK	Breast_Normal_Male_female	Not
0.635885	5.73722	46.6844	8.33913e-12	1.87642e-09	FALSE	LOC106029641	Breast_Normal_Male_female	Not
0.635137	5.9607	8.26462	0.0040425	0.0445951	FALSE	MRPS9	Breast_Normal_Male_female	Not
0.635004	2.3094	2.50061	0.113802	0.355879	FALSE	LAMP3	Breast_Normal_Male_female	Not
0.634827	1.54678	4.24647	0.0393319	0.193047	FALSE	LOC106039201	Breast_Normal_Male_female	Not
0.634582	-0.139157	1.30709	0.252922	0.543712	FALSE	LOC125182773	Breast_Normal_Male_female	Not
0.633711	2.31646	12.5558	0.000394971	0.00858175	FALSE	CHSY3	Breast_Normal_Male_female	Not
0.633306	2.57338	0.392079	0.531208	0.77575	FALSE	PVALB	Breast_Normal_Male_female	Not
0.632239	-0.435613	2.38089	0.122827	0.371009	FALSE	LOC106034165	Breast_Normal_Male_female	Not
0.631479	5.48217	13.8505	0.000197942	0.00527823	FALSE	PPARA	Breast_Normal_Male_female	Not
0.630767	3.5609	1.82693	0.17649	0.448915	FALSE	SLC4A10	Breast_Normal_Male_female	Not
0.630415	2.01147	1.244	0.264701	0.556221	FALSE	CFAP20DC	Breast_Normal_Male_female	Not
0.630233	2.57887	5.27262	0.0216634	0.134557	FALSE	PRG4	Breast_Normal_Male_female	Not
0.630211	0.59712	3.49937	0.0613922	0.25023	FALSE	LOC106040929	Breast_Normal_Male_female	Not
0.62989	3.80378	4.05207	0.0441173	0.20621	FALSE	NTRK2	Breast_Normal_Male_female	Not
0.62988	2.09276	4.26263	0.0389595	0.191774	FALSE	WDHD1	Breast_Normal_Male_female	Not
0.629478	5.41199	23.9508	9.88291e-07	7.73032e-05	FALSE	LTV1	Breast_Normal_Male_female	Not
0.629441	6.14333	14.0998	0.000173365	0.00481845	FALSE	LOC106045005	Breast_Normal_Male_female	Not
0.629385	0.687519	2.07456	0.149773	0.411222	FALSE	IKZF3	Breast_Normal_Male_female	Not
0.629204	1.0549	5.45133	0.0195535	0.125914	FALSE	GIN1	Breast_Normal_Male_female	Not
0.628351	4.64549	8.44438	0.00366174	0.0414812	FALSE	LOC125181893	Breast_Normal_Male_female	Not
0.628208	1.43182	8.9363	0.00279559	0.0349016	FALSE	SHLD3	Breast_Normal_Male_female	Not
0.626489	1.77088	1.70686	0.191393	0.468806	FALSE	KCTD19	Breast_Normal_Male_female	Not
0.625681	2.3914	1.5443	0.213978	0.498373	FALSE	CKAP2	Breast_Normal_Male_female	Not
0.625515	2.04207	1.60488	0.205213	0.486902	FALSE	CCDC181	Breast_Normal_Male_female	Not
0.625508	1.8452	5.64538	0.0175014	0.118415	FALSE	BNC2	Breast_Normal_Male_female	Not
0.625487	4.48581	3.90166	0.0482386	0.217863	FALSE	ESPL1	Breast_Normal_Male_female	Not
0.62475	3.09658	5.238	0.0220986	0.136368	FALSE	RASSF9	Breast_Normal_Male_female	Not
0.624332	3.30796	2.31648	0.128009	0.37818	FALSE	ASPM	Breast_Normal_Male_female	Not
0.624307	6.7769	6.64032	0.00996961	0.0816033	FALSE	NDUFS4	Breast_Normal_Male_female	Not
0.623943	-0.408972	1.39304	0.237892	0.526632	FALSE	LOC125183500	Breast_Normal_Male_female	Not
0.623834	9.35618	2.55673	0.109826	0.348935	FALSE	VIM	Breast_Normal_Male_female	Not
0.623762	-0.215046	1.1475	0.284072	0.575715	FALSE	LOC106031301	Breast_Normal_Male_female	Not
0.623407	1.37885	1.39458	0.237633	0.526289	FALSE	LOC125180617	Breast_Normal_Male_female	Not
0.623	5.47107	2.13422	0.144044	0.402802	FALSE	LOC106038483	Breast_Normal_Male_female	Not
0.622882	6.71437	4.63302	0.0313622	0.168959	FALSE	LOC106029605	Breast_Normal_Male_female	Not
0.622061	-1.43156	0.336549	0.561828	0.794126	FALSE	LOC106031294	Breast_Normal_Male_female	Not
0.621735	5.84336	2.80988	0.0936856	0.317737	FALSE	C7	Breast_Normal_Male_female	Not
0.621732	5.25903	9.8006	0.00174455	0.0252031	FALSE	GAS1	Breast_Normal_Male_female	Not
0.621341	4.31358	2.42782	0.119199	0.364882	FALSE	IL11RA	Breast_Normal_Male_female	Not
0.62134	0.875245	2.35085	0.125215	0.374505	FALSE	LOC106044436	Breast_Normal_Male_female	Not
0.620733	-1.34084	0.367702	0.54426	0.782701	FALSE	LGSN	Breast_Normal_Male_female	Not
0.620458	7.00376	13.3668	0.000256118	0.00630735	FALSE	DNAJA1	Breast_Normal_Male_female	Not
0.620437	-0.675511	2.77354	0.0958338	0.322839	FALSE	LOC125181174	Breast_Normal_Male_female	Not
0.619435	4.38903	34.1134	5.19908e-09	7.42609e-07	FALSE	NANS	Breast_Normal_Male_female	Not
0.618053	0.112089	0.970521	0.32455	0.614515	FALSE	LOC106035200	Breast_Normal_Male_female	Not
0.617549	4.85162	1.62469	0.20244	0.482553	FALSE	ADAMTS12	Breast_Normal_Male_female	Not
0.617496	-1.48211	1.80844	0.178696	0.452622	FALSE	TRNAC-GCA_4	Breast_Normal_Male_female	Not
0.617165	-0.938619	1.02411	0.311545	0.602324	FALSE	LOC125180078	Breast_Normal_Male_female	Not
0.616631	3.69258	6.06944	0.0137541	0.100994	FALSE	ABHD10	Breast_Normal_Male_female	Not
0.616347	5.79581	21.2569	4.01672e-06	0.000242569	FALSE	CLTA	Breast_Normal_Male_female	Not
0.615889	4.59535	1.41143	0.234819	0.523035	FALSE	VAT1L	Breast_Normal_Male_female	Not
0.615319	0.914959	4.39658	0.036011	0.182398	FALSE	LOC125179872	Breast_Normal_Male_female	Not
0.615034	5.80711	1.27217	0.25936	0.550634	FALSE	PERM1	Breast_Normal_Male_female	Not
0.614598	5.51688	17.6669	2.63162e-05	0.00113456	FALSE	LMBRD2	Breast_Normal_Male_female	Not
0.614417	2.16696	1.25916	0.261809	0.553111	FALSE	MAD2L1	Breast_Normal_Male_female	Not
0.614191	2.14454	4.37577	0.0364533	0.18434	FALSE	ALKAL2	Breast_Normal_Male_female	Not
0.614031	3.86583	2.98921	0.0838209	0.298147	FALSE	LMNB1	Breast_Normal_Male_female	Not
0.613825	0.509479	0.511596	0.474449	0.732861	FALSE	NEK10	Breast_Normal_Male_female	Not
0.613568	5.88034	10.9129	0.000954953	0.0163571	FALSE	ACSL4	Breast_Normal_Male_female	Not
0.612645	4.43084	17.2221	3.32539e-05	0.00138637	FALSE	MFSD14B	Breast_Normal_Male_female	Not
0.612473	2.10762	2.89738	0.0887239	0.308656	FALSE	LOC106032910	Breast_Normal_Male_female	Not
0.611956	3.96671	2.17953	0.139857	0.396814	FALSE	ZMYND12	Breast_Normal_Male_female	Not
0.611735	-0.844002	0.539178	0.462773	0.725176	FALSE	LOC106036121	Breast_Normal_Male_female	Not
0.61059	6.72445	23.0067	1.61442e-06	0.000112366	FALSE	KIAA0232	Breast_Normal_Male_female	Not
0.609667	2.39548	4.58367	0.032278	0.171975	FALSE	DCK	Breast_Normal_Male_female	Not
0.609628	-0.924572	2.44571	0.117847	0.36284	FALSE	LOC106042076	Breast_Normal_Male_female	Not
0.609405	0.715959	1.15244	0.28304	0.574811	FALSE	UBASH3A	Breast_Normal_Male_female	Not
0.608354	3.28775	18.6433	1.57601e-05	0.00074604	FALSE	MACIR	Breast_Normal_Male_female	Not
0.60811	5.31437	16.5813	4.66087e-05	0.00179717	FALSE	AP3B1	Breast_Normal_Male_female	Not
0.608054	0.259196	0.949788	0.329773	0.61992	FALSE	ELF3	Breast_Normal_Male_female	Not
0.607217	7.411	4.25039	0.0392413	0.192757	FALSE	PPP1R12B	Breast_Normal_Male_female	Not
0.606607	1.74136	1.5467	0.213623	0.49815	FALSE	CXCR6	Breast_Normal_Male_female	Not
0.606526	-0.506689	1.61933	0.203185	0.483627	FALSE	LOC106033677	Breast_Normal_Male_female	Not
0.606121	3.54239	8.09601	0.00443627	0.047158	FALSE	TSPAN15	Breast_Normal_Male_female	Not
0.605517	6.56892	1.76505	0.183996	0.459099	FALSE	PTPRN	Breast_Normal_Male_female	Not
0.604985	6.58827	17.3348	3.13389e-05	0.00131655	FALSE	DENND4C	Breast_Normal_Male_female	Not
0.604501	4.63285	2.76174	0.0965434	0.324498	FALSE	CRHR2	Breast_Normal_Male_female	Not
0.604349	3.68087	10.1637	0.00143229	0.0221233	FALSE	PTCH1	Breast_Normal_Male_female	Not
0.603343	4.19082	4.95526	0.0260115	0.150657	FALSE	UPP1	Breast_Normal_Male_female	Not
0.603135	1.68057	2.95751	0.0854794	0.301203	FALSE	DIAPH3	Breast_Normal_Male_female	Not
0.60289	3.71442	1.28393	0.257169	0.548353	FALSE	PKP2	Breast_Normal_Male_female	Not
0.602762	3.73097	1.8781	0.17055	0.441106	FALSE	FAM180B	Breast_Normal_Male_female	Not
0.602726	0.267473	3.3577	0.0668912	0.263094	FALSE	LOC125183195	Breast_Normal_Male_female	Not
0.602673	4.02256	0.96572	0.32575	0.615728	FALSE	NR4A3	Breast_Normal_Male_female	Not
0.602399	2.75953	1.49424	0.221559	0.507594	FALSE	PRKN	Breast_Normal_Male_female	Not
0.601974	4.50838	12.0273	0.000524271	0.0105925	FALSE	LOC125184239	Breast_Normal_Male_female	Not
0.601773	-0.863543	1.51849	0.217848	0.503106	FALSE	LOC125182948	Breast_Normal_Male_female	Not
0.60176	4.82263	20.5821	5.71292e-06	0.000328632	FALSE	TRMT13	Breast_Normal_Male_female	Not
0.60169	3.21583	6.99804	0.0081599	0.071257	FALSE	PITPNM3	Breast_Normal_Male_female	Not
0.60142	1.14251	2.96624	0.0850193	0.300522	FALSE	E2F8	Breast_Normal_Male_female	Not
0.601323	11.0269	1.08897	0.2967	0.587533	FALSE	ACTN2	Breast_Normal_Male_female	Not
0.600643	-0.307199	0.536245	0.463993	0.725793	FALSE	LOC125179949	Breast_Normal_Male_female	Not
0.59955	3.61849	9.50034	0.00205434	0.0281909	FALSE	RPP25L	Breast_Normal_Male_female	Not
0.599447	2.4689	4.42713	0.0353719	0.180682	FALSE	SINHCAF	Breast_Normal_Male_female	Not
0.599314	-0.700995	1.38363	0.239484	0.528235	FALSE	LOC125182419	Breast_Normal_Male_female	Not
0.599304	6.64942	19.5456	9.82283e-06	0.000501087	FALSE	AP3M1	Breast_Normal_Male_female	Not
0.598802	3.4053	3.74794	0.0528727	0.229943	FALSE	SLC35G1	Breast_Normal_Male_female	Not
0.598727	2.33432	3.57397	0.058692	0.243392	FALSE	MFSD2A	Breast_Normal_Male_female	Not
0.598681	3.93775	16.6709	4.44567e-05	0.00174283	FALSE	GOLT1B	Breast_Normal_Male_female	Not
0.598332	-0.304802	3.74535	0.0529547	0.230054	FALSE	LOC106032209	Breast_Normal_Male_female	Not
0.597485	4.25113	3.48309	0.0619989	0.251766	FALSE	PCBP4	Breast_Normal_Male_female	Not
0.59745	-0.521578	1.25123	0.263318	0.554957	FALSE	CLCN2	Breast_Normal_Male_female	Not
0.597163	1.96967	3.05472	0.0805028	0.291907	FALSE	LOC106039608	Breast_Normal_Male_female	Not
0.597073	5.00698	3.56786	0.0589082	0.243919	FALSE	TPM4	Breast_Normal_Male_female	Not
0.597012	-1.1177	1.7787	0.182309	0.456704	FALSE	LOC106033975	Breast_Normal_Male_female	Not
0.596996	0.0674595	1.22523	0.268337	0.560063	FALSE	ANKRD29	Breast_Normal_Male_female	Not
0.59626	5.38757	0.72571	0.394277	0.67473	FALSE	EGFL6	Breast_Normal_Male_female	Not
0.596004	-0.733928	1.8041	0.179218	0.453054	FALSE	LOC106042576	Breast_Normal_Male_female	Not
0.595751	0.266754	1.76506	0.183995	0.459099	FALSE	LOC106036310	Breast_Normal_Male_female	Not
0.595708	4.57297	8.01188	0.00464713	0.0485275	FALSE	PJA2	Breast_Normal_Male_female	Not
0.595363	1.39714	1.94183	0.16347	0.431805	FALSE	SHOC1	Breast_Normal_Male_female	Not
0.594915	-1.02519	0.876269	0.349226	0.637588	FALSE	LOC125183041	Breast_Normal_Male_female	Not
0.594824	4.67604	1.94285	0.163359	0.431761	FALSE	CREB3L1	Breast_Normal_Male_female	Not
0.594414	0.49294	1.65001	0.198958	0.478101	FALSE	LOC125184876	Breast_Normal_Male_female	Not
0.594283	6.48158	29.1809	6.59256e-08	7.1243e-06	FALSE	NADK2	Breast_Normal_Male_female	Not
0.593858	1.17427	3.17316	0.0748575	0.280141	FALSE	LOC106043371	Breast_Normal_Male_female	Not
0.593768	-1.92612	0.368677	0.543727	0.782483	FALSE	RAX	Breast_Normal_Male_female	Not
0.593411	5.6427	9.7013	0.00184137	0.0260745	FALSE	NDUFAF2	Breast_Normal_Male_female	Not
0.592222	8.33843	9.02369	0.00266503	0.0336792	FALSE	CACNA2D1	Breast_Normal_Male_female	Not
0.592011	2.22889	0.98685	0.320514	0.610831	FALSE	KCNMB1	Breast_Normal_Male_female	Not
0.591525	-0.255533	0.45349	0.500682	0.752512	FALSE	LOC106048848	Breast_Normal_Male_female	Not
0.590676	3.37135	11.9295	0.000552534	0.0110145	FALSE	ZNF131	Breast_Normal_Male_female	Not
0.590616	4.00412	8.90968	0.00283662	0.0351921	FALSE	DDX24	Breast_Normal_Male_female	Not
0.590107	-1.45502	0.934081	0.333805	0.623744	FALSE	LOC106042188	Breast_Normal_Male_female	Not
0.589845	5.85269	9.64708	0.00189653	0.026626	FALSE	SMARCD3	Breast_Normal_Male_female	Not
0.588767	3.94984	16.6637	4.46275e-05	0.00174402	FALSE	TMEM267	Breast_Normal_Male_female	Not
0.588655	2.93123	0.926428	0.335793	0.624608	FALSE	ANLN	Breast_Normal_Male_female	Not
0.58863	5.31771	17.6831	2.60935e-05	0.00112792	FALSE	MAP3K1	Breast_Normal_Male_female	Not
0.588283	-0.590018	1.10906	0.292287	0.584071	FALSE	LOC106033959	Breast_Normal_Male_female	Not
0.58814	1.98571	3.10308	0.0781445	0.287545	FALSE	DUSP28	Breast_Normal_Male_female	Not
0.587512	5.15443	2.55106	0.110221	0.349865	FALSE	PITX2	Breast_Normal_Male_female	Not
0.587437	-0.200243	2.62533	0.105171	0.341006	FALSE	LOC106036357	Breast_Normal_Male_female	Not
0.586842	0.921698	3.31826	0.0685144	0.265807	FALSE	NRIP2	Breast_Normal_Male_female	Not
0.586093	-1.72668	0.469114	0.493395	0.747097	FALSE	INHA	Breast_Normal_Male_female	Not
0.585627	7.06925	19.0049	1.30383e-05	0.000636817	FALSE	SREK1	Breast_Normal_Male_female	Not
0.584461	5.84021	1.37567	0.240841	0.529144	FALSE	LOC125181633	Breast_Normal_Male_female	Not
0.583899	4.43582	1.21564	0.270219	0.56195	FALSE	CCN1	Breast_Normal_Male_female	Not
0.583836	-0.674279	2.00689	0.156586	0.421237	FALSE	LOC125184863	Breast_Normal_Male_female	Not
0.583772	3.49685	1.87	0.171475	0.442105	FALSE	BCAR3	Breast_Normal_Male_female	Not
0.583478	6.60796	0.301845	0.582728	0.807823	FALSE	MYOZ2	Breast_Normal_Male_female	Not
0.583181	3.85269	10.6794	0.00108334	0.0179746	FALSE	IDUA	Breast_Normal_Male_female	Not
0.583122	1.02753	2.42263	0.119594	0.365582	FALSE	LOC125185066	Breast_Normal_Male_female	Not
0.582691	3.09905	4.81125	0.0282745	0.158782	FALSE	MNS1	Breast_Normal_Male_female	Not
0.582601	3.58078	8.09512	0.00443846	0.047158	FALSE	SLC26A2	Breast_Normal_Male_female	Not
0.582434	6.59978	13.368	0.000255951	0.00630735	FALSE	AKAP1	Breast_Normal_Male_female	Not
0.582302	4.64863	23.2543	1.41936e-06	0.00010181	FALSE	LOC125180825	Breast_Normal_Male_female	Not
0.581917	0.399317	1.70216	0.192005	0.469854	FALSE	LOC125182011	Breast_Normal_Male_female	Not
0.581723	5.83461	17.3725	3.07246e-05	0.00130073	FALSE	IPO11	Breast_Normal_Male_female	Not
0.581723	3.98453	7.50525	0.00615195	0.0582464	FALSE	FER	Breast_Normal_Male_female	Not
0.581602	3.8108	12.4665	0.00041431	0.00886995	FALSE	MTERF2	Breast_Normal_Male_female	Not
0.580348	-1.93026	0.425365	0.514272	0.762967	FALSE	LOC106040983	Breast_Normal_Male_female	Not
0.580207	3.00953	8.35581	0.00384456	0.0428556	FALSE	SDHAF4	Breast_Normal_Male_female	Not
0.580135	0.822105	1.87362	0.171061	0.441289	FALSE	NIPAL2	Breast_Normal_Male_female	Not
0.579762	2.66577	1.29951	0.254303	0.545466	FALSE	B3GAT1	Breast_Normal_Male_female	Not
0.579718	1.73816	1.84094	0.17484	0.446461	FALSE	LOC106037111	Breast_Normal_Male_female	Not
0.579663	3.92779	23.4799	1.26226e-06	9.47771e-05	FALSE	TSTD2	Breast_Normal_Male_female	Not
0.579579	4.29466	0.439007	0.507602	0.758147	FALSE	PAX6	Breast_Normal_Male_female	Not
0.57957	4.93399	1.41059	0.234958	0.523035	FALSE	DNAJC12	Breast_Normal_Male_female	Not
0.579152	5.70326	8.03661	0.00458414	0.048051	FALSE	HDAC9	Breast_Normal_Male_female	Not
0.578546	-1.11573	1.50798	0.219448	0.505348	FALSE	LOC125183481	Breast_Normal_Male_female	Not
0.578178	3.31759	5.55174	0.0184624	0.122037	FALSE	CEP135	Breast_Normal_Male_female	Not
0.578175	0.529091	1.02385	0.311608	0.602324	FALSE	KRT23	Breast_Normal_Male_female	Not
0.578069	2.13548	2.06144	0.151068	0.413428	FALSE	LOC106032673	Breast_Normal_Male_female	Not
0.577904	-0.462802	0.79693	0.372013	0.657275	FALSE	GPR17	Breast_Normal_Male_female	Not
0.577865	-0.672915	1.67179	0.196019	0.475178	FALSE	LOC125180381	Breast_Normal_Male_female	Not
0.577797	4.77067	32.2798	1.33495e-08	1.67388e-06	FALSE	LOC125181814	Breast_Normal_Male_female	Not
0.577478	3.75787	9.3514	0.00222815	0.0298529	FALSE	TMEM69	Breast_Normal_Male_female	Not
0.576784	5.08262	20.4735	6.04628e-06	0.000341293	FALSE	TRIM23	Breast_Normal_Male_female	Not
0.576715	6.72661	8.61082	0.00334172	0.0390962	FALSE	TRAK1	Breast_Normal_Male_female	Not
0.576387	3.95265	2.96952	0.0848471	0.300209	FALSE	ESRRB	Breast_Normal_Male_female	Not
0.576321	2.42843	2.0537	0.151837	0.413971	FALSE	LOC106039831	Breast_Normal_Male_female	Not
0.57625	3.26027	0.931392	0.334501	0.624094	FALSE	CBLN1	Breast_Normal_Male_female	Not
0.575504	7.2228	32.1774	1.40721e-08	1.75112e-06	FALSE	HSD17B4	Breast_Normal_Male_female	Not
0.575351	-0.886357	0.900144	0.342743	0.631154	FALSE	LOC125182196	Breast_Normal_Male_female	Not
0.575303	4.70075	1.45621	0.227534	0.514804	FALSE	KLHL34	Breast_Normal_Male_female	Not
0.574901	2.49145	1.89686	0.16843	0.438805	FALSE	LOC106043975	Breast_Normal_Male_female	Not
0.574265	5.77889	21.3367	3.8528e-06	0.000234393	FALSE	TUT7	Breast_Normal_Male_female	Not
0.573905	4.67831	2.02071	0.155166	0.418722	FALSE	ERBB4	Breast_Normal_Male_female	Not
0.573636	-1.46651	0.682635	0.408681	0.68458	FALSE	LOC106031885	Breast_Normal_Male_female	Not
0.573634	0.870263	2.38107	0.122813	0.371009	FALSE	MIS12	Breast_Normal_Male_female	Not
0.573598	2.27137	6.25721	0.0123689	0.0939786	FALSE	PLK4	Breast_Normal_Male_female	Not
0.573466	1.12678	1.47798	0.224091	0.510679	FALSE	SKA3	Breast_Normal_Male_female	Not
0.572827	-1.12774	0.189413	0.663406	0.851469	FALSE	LOC106040924	Breast_Normal_Male_female	Not
0.572816	4.81083	8.71521	0.00315566	0.037616	FALSE	NUP210	Breast_Normal_Male_female	Not
0.572453	4.2586	14.376	0.000149699	0.00431396	FALSE	FAM151B	Breast_Normal_Male_female	Not
0.571865	4.5474	19.3123	1.10989e-05	0.000552457	FALSE	HELLS	Breast_Normal_Male_female	Not
0.571575	-0.0600022	0.742379	0.3889	0.671691	FALSE	TNFRSF13B	Breast_Normal_Male_female	Not
0.571532	9.33583	10.7006	0.00107101	0.0178603	FALSE	HSPA8	Breast_Normal_Male_female	Not
0.570556	3.58314	4.31973	0.0376728	0.188433	FALSE	GEN1	Breast_Normal_Male_female	Not
0.570394	-1.3738	1.1582	0.281839	0.573241	FALSE	LOC125184146	Breast_Normal_Male_female	Not
0.570079	1.96373	2.10953	0.146385	0.405894	FALSE	IGSF11	Breast_Normal_Male_female	Not
0.569064	4.89896	0.98602	0.320717	0.610944	FALSE	GCH1	Breast_Normal_Male_female	Not
0.568925	1.00291	0.883719	0.347185	0.635393	FALSE	P2RX1	Breast_Normal_Male_female	Not
0.568878	-1.23992	0.884815	0.346886	0.635011	FALSE	CUNH5orf47	Breast_Normal_Male_female	Not
0.568591	6.99345	13.9081	0.000191972	0.00516859	FALSE	MFN2	Breast_Normal_Male_female	Not
0.568459	3.47454	2.1	0.147299	0.407466	FALSE	EML5	Breast_Normal_Male_female	Not
0.568315	1.47451	1.72198	0.189439	0.466455	FALSE	LOC106045371	Breast_Normal_Male_female	Not
0.568307	3.14677	8.45277	0.00364488	0.0413187	FALSE	GPX8	Breast_Normal_Male_female	Not
0.568248	5.56188	6.39045	0.0114736	0.0892352	FALSE	CHKA	Breast_Normal_Male_female	Not
0.567938	7.66066	9.21368	0.00240214	0.0313653	FALSE	CLUH	Breast_Normal_Male_female	Not
0.567818	-0.00197437	0.974021	0.323679	0.614228	FALSE	LOC106036319	Breast_Normal_Male_female	Not
0.567797	0.401558	2.44444	0.117942	0.363066	FALSE	LOC106030572	Breast_Normal_Male_female	Not
0.56774	1.66409	1.04752	0.306079	0.59725	FALSE	CDH6	Breast_Normal_Male_female	Not
0.567634	0.740129	1.20961	0.27141	0.563043	FALSE	LOC106041081	Breast_Normal_Male_female	Not
0.567432	3.32454	14.5938	0.000133349	0.00398253	FALSE	RGMB	Breast_Normal_Male_female	Not
0.566584	5.27804	17.9615	2.25415e-05	0.00101443	FALSE	HMGN5	Breast_Normal_Male_female	Not
0.566127	2.71213	1.6458	0.199532	0.478817	FALSE	MAP3K7CL	Breast_Normal_Male_female	Not
0.565644	3.48929	8.46261	0.00362522	0.041181	FALSE	RWDD4	Breast_Normal_Male_female	Not
0.565641	5.01947	3.12104	0.0772875	0.285415	FALSE	PLBD1	Breast_Normal_Male_female	Not
0.565599	1.4	0.644848	0.421961	0.695038	FALSE	INSC	Breast_Normal_Male_female	Not
0.565383	2.90307	6.65102	0.00990989	0.0813831	FALSE	CCDC34	Breast_Normal_Male_female	Not
0.56513	2.59667	1.87683	0.170695	0.44114	FALSE	KIF20A	Breast_Normal_Male_female	Not
0.56488	6.43717	2.42641	0.119306	0.364965	FALSE	SLC7A2	Breast_Normal_Male_female	Not
0.564727	0.982171	2.6365	0.104434	0.339559	FALSE	LOC106041632	Breast_Normal_Male_female	Not
0.564134	-0.76171	1.1511	0.283318	0.575109	FALSE	CUNH8orf88	Breast_Normal_Male_female	Not
0.56407	-0.166847	1.65048	0.198893	0.478101	FALSE	LOC125180912	Breast_Normal_Male_female	Not
0.563317	2.64096	6.8981	0.00862876	0.0742074	FALSE	SAMD13	Breast_Normal_Male_female	Not
0.563286	0.40985	0.338747	0.560553	0.793332	FALSE	GSC	Breast_Normal_Male_female	Not
0.56289	-0.416659	1.22953	0.267498	0.559417	FALSE	TMEM154	Breast_Normal_Male_female	Not
0.562877	4.73719	2.79757	0.0944073	0.31951	FALSE	ADAM23	Breast_Normal_Male_female	Not
0.562544	1.87726	0.548697	0.45885	0.72312	FALSE	ENKUR	Breast_Normal_Male_female	Not
0.562411	3.77773	2.21859	0.136358	0.391542	FALSE	ASPA	Breast_Normal_Male_female	Not
0.562128	0.220851	2.11067	0.146275	0.405795	FALSE	LCT	Breast_Normal_Male_female	Not
0.561301	1.32725	5.16811	0.0230052	0.140217	FALSE	REC114	Breast_Normal_Male_female	Not
0.56128	7.14605	12.4577	0.000416278	0.00889179	FALSE	OPA1	Breast_Normal_Male_female	Not
0.561143	6.17756	14.7903	0.000120149	0.00374491	FALSE	TXNRD3	Breast_Normal_Male_female	Not
0.560916	4.07385	7.88111	0.00499539	0.0506195	FALSE	TTC39B	Breast_Normal_Male_female	Not
0.560892	5.1901	13.1951	0.000280678	0.0067012	FALSE	CCDC126	Breast_Normal_Male_female	Not
0.560274	-0.77165	1.15985	0.281497	0.573107	FALSE	LOC125182756	Breast_Normal_Male_female	Not
0.559863	-0.265713	1.80582	0.17901	0.452861	FALSE	LOC125183974	Breast_Normal_Male_female	Not
0.559753	2.9889	5.31825	0.0211032	0.132286	FALSE	LHFPL2	Breast_Normal_Male_female	Not
0.55959	2.4034	1.38443	0.239347	0.528146	FALSE	LOC106047531	Breast_Normal_Male_female	Not
0.559354	2.22796	1.11637	0.290702	0.582326	FALSE	CMPK2	Breast_Normal_Male_female	Not
0.559237	0.151232	1.71139	0.190805	0.468227	FALSE	GPR174	Breast_Normal_Male_female	Not
0.558643	2.68186	7.7254	0.00544493	0.0538462	FALSE	MMACHC	Breast_Normal_Male_female	Not
0.557881	5.83803	4.93223	0.0263602	0.151831	FALSE	MYOF	Breast_Normal_Male_female	Not
0.557621	5.29199	6.80318	0.00909955	0.0769384	FALSE	SEMA4D	Breast_Normal_Male_female	Not
0.557533	4.36036	14.6951	0.000126372	0.00386268	FALSE	UBE2W	Breast_Normal_Male_female	Not
0.557353	1.87868	0.527895	0.467493	0.728088	FALSE	SLC9A3	Breast_Normal_Male_female	Not
0.557163	-0.456357	1.752	0.185626	0.461301	FALSE	LOC125182909	Breast_Normal_Male_female	Not
0.557048	-1.00803	1.71865	0.189867	0.46709	FALSE	LOC125180587	Breast_Normal_Male_female	Not
0.556734	3.34892	19.7811	8.68393e-06	0.000461625	FALSE	ZCCHC7	Breast_Normal_Male_female	Not
0.556529	5.57078	8.56714	0.00342284	0.0396558	FALSE	NAV2	Breast_Normal_Male_female	Not
0.556521	4.12811	8.17557	0.00424582	0.0460039	FALSE	PTAR1	Breast_Normal_Male_female	Not
0.556247	5.77282	5.64462	0.0175091	0.118415	FALSE	HIGD1A	Breast_Normal_Male_female	Not
0.555672	2.15755	0.260715	0.60963	0.822475	FALSE	PHEX	Breast_Normal_Male_female	Not
0.554987	5.5228	4.30101	0.0380897	0.189104	FALSE	ENPP2	Breast_Normal_Male_female	Not
0.554386	-0.383027	0.688524	0.406667	0.683095	FALSE	LOC106043396	Breast_Normal_Male_female	Not
0.554251	4.51545	23.4462	1.28455e-06	9.50452e-05	FALSE	GTF2H3	Breast_Normal_Male_female	Not
0.553878	5.24549	3.96734	0.046391	0.212773	FALSE	LOC106048786	Breast_Normal_Male_female	Not
0.553877	-0.907967	0.840293	0.359313	0.646166	FALSE	LOC125184935	Breast_Normal_Male_female	Not
0.553346	5.01198	13.1754	0.000283646	0.00672318	FALSE	HMGCR	Breast_Normal_Male_female	Not
0.553081	0.611373	4.22446	0.0398453	0.194329	FALSE	LOC125182710	Breast_Normal_Male_female	Not
0.552826	1.59026	1.50191	0.220378	0.506283	FALSE	PARP4	Breast_Normal_Male_female	Not
0.552587	2.87253	0.775918	0.378393	0.663258	FALSE	KCNAB1	Breast_Normal_Male_female	Not
0.552379	-0.996077	0.937351	0.33296	0.622845	FALSE	LOC106043009	Breast_Normal_Male_female	Not
0.552255	5.27748	8.92105	0.00281902	0.0350537	FALSE	MTIF3	Breast_Normal_Male_female	Not
0.551754	1.69404	1.04372	0.306958	0.597758	FALSE	CD2	Breast_Normal_Male_female	Not
0.551348	-0.329472	2.13117	0.14433	0.403185	FALSE	LOC125182546	Breast_Normal_Male_female	Not
0.551348	-1.09201	1.17775	0.277814	0.569709	FALSE	LOC125182770	Breast_Normal_Male_female	Not
0.551265	6.72998	6.84357	0.00889608	0.0757823	FALSE	ACTR3B	Breast_Normal_Male_female	Not
0.551143	0.0838018	1.38702	0.238909	0.527507	FALSE	LOC125183415	Breast_Normal_Male_female	Not
0.550947	0.694852	3.96685	0.0464044	0.212773	FALSE	LOC106034673	Breast_Normal_Male_female	Not
0.549007	9.48192	4.43962	0.035114	0.180076	FALSE	LOC125181309	Breast_Normal_Male_female	Not
0.548166	-1.69961	0.368675	0.543727	0.782483	FALSE	LOC125181956	Breast_Normal_Male_female	Not
0.547447	1.56406	2.43007	0.119028	0.364552	FALSE	LOC106041671	Breast_Normal_Male_female	Not
0.547011	5.12715	1.33001	0.248803	0.538805	FALSE	LOC106047339	Breast_Normal_Male_female	Not
0.546453	6.08054	7.49763	0.00617802	0.058389	FALSE	USP32	Breast_Normal_Male_female	Not
0.545731	2.13565	0.755444	0.384758	0.669283	FALSE	CENPF	Breast_Normal_Male_female	Not
0.545674	-0.381388	0.55979	0.454345	0.719956	FALSE	IFNLR1	Breast_Normal_Male_female	Not
0.545483	3.11552	2.48229	0.115135	0.358454	FALSE	LMO1	Breast_Normal_Male_female	Not
0.545408	-1.3881	0.780525	0.376981	0.662064	FALSE	LOC106031483	Breast_Normal_Male_female	Not
0.544241	-1.62033	1.22657	0.268076	0.560012	FALSE	LOC125180011	Breast_Normal_Male_female	Not
0.544148	0.548685	2.8599	0.090813	0.311977	FALSE	LOC106047414	Breast_Normal_Male_female	Not
0.543622	3.76923	3.7785	0.0519152	0.228129	FALSE	GLIPR2	Breast_Normal_Male_female	Not
0.542375	3.75888	3.56277	0.0590889	0.244421	FALSE	FLRT2	Breast_Normal_Male_female	Not
0.54189	4.33366	21.8524	2.94455e-06	0.000185315	FALSE	RNF170	Breast_Normal_Male_female	Not
0.541652	4.169	6.20906	0.0127098	0.0955474	FALSE	RAD18	Breast_Normal_Male_female	Not
0.541405	1.32419	1.60047	0.205836	0.487395	FALSE	EDN3	Breast_Normal_Male_female	Not
0.541326	1.76166	1.07412	0.300017	0.590755	FALSE	PLEKHS1	Breast_Normal_Male_female	Not
0.540724	-1.29969	1.23155	0.267107	0.559037	FALSE	LOC106043384	Breast_Normal_Male_female	Not
0.540208	2.86412	1.16056	0.281348	0.573107	FALSE	TMEM216	Breast_Normal_Male_female	Not
0.539957	1.72615	3.99728	0.0455736	0.210397	FALSE	LOC125181824	Breast_Normal_Male_female	Not
0.539947	2.21794	0.277242	0.598515	0.817272	FALSE	LOC125180604	Breast_Normal_Male_female	Not
0.539751	-1.42412	0.523799	0.469226	0.728773	FALSE	LOC106030951	Breast_Normal_Male_female	Not
0.539358	3.28623	1.09111	0.296225	0.587076	FALSE	CBLN4	Breast_Normal_Male_female	Not
0.538603	3.71868	14.7684	0.000121557	0.00376941	FALSE	SMIM15	Breast_Normal_Male_female	Not
0.538253	5.59256	15.5281	8.12881e-05	0.00277596	FALSE	SIKE1	Breast_Normal_Male_female	Not
0.537959	1.60622	0.518443	0.471507	0.73052	FALSE	DRP2	Breast_Normal_Male_female	Not
0.537828	4.70892	2.46484	0.11642	0.360427	FALSE	ADAMTSL2	Breast_Normal_Male_female	Not
0.537794	4.33448	0.646529	0.421356	0.694551	FALSE	MAP7D2	Breast_Normal_Male_female	Not
0.537226	-1.47613	0.271083	0.602606	0.819218	FALSE	WDR64	Breast_Normal_Male_female	Not
0.537188	5.0321	25.139	5.33417e-07	4.49328e-05	FALSE	RBM12	Breast_Normal_Male_female	Not
0.536299	3.3143	1.26964	0.259835	0.551071	FALSE	BUB1B	Breast_Normal_Male_female	Not
0.536271	3.87428	12.7924	0.000348036	0.00780989	FALSE	SNX18	Breast_Normal_Male_female	Not
0.536036	3.06796	0.491318	0.48334	0.739989	FALSE	CFAP52	Breast_Normal_Male_female	Not
0.535287	5.50138	0.746858	0.387473	0.671232	FALSE	LOC106030923	Breast_Normal_Male_female	Not
0.535236	5.46747	8.31191	0.0039386	0.043566	FALSE	RUSC2	Breast_Normal_Male_female	Not
0.53499	5.22426	14.6825	0.00012722	0.00386268	FALSE	POLR3A	Breast_Normal_Male_female	Not
0.534536	6.26637	22.3281	2.29816e-06	0.000151605	FALSE	PPP3CB	Breast_Normal_Male_female	Not
0.533753	6.93566	4.45665	0.0347657	0.179016	FALSE	ALAS1	Breast_Normal_Male_female	Not
0.533554	0.515516	2.31604	0.128046	0.378219	FALSE	LOC125183821	Breast_Normal_Male_female	Not
0.533328	3.34973	13.2192	0.0002771	0.00664599	FALSE	LOC106042730	Breast_Normal_Male_female	Not
0.533185	1.7382	0.254466	0.613948	0.82479	FALSE	SPTLC3	Breast_Normal_Male_female	Not
0.533028	7.59414	1.09505	0.295356	0.586869	FALSE	PGM5	Breast_Normal_Male_female	Not
0.532966	0.403071	2.72943	0.0985146	0.328772	FALSE	RIPPLY3	Breast_Normal_Male_female	Not
0.532945	4.51895	13.3298	0.000261218	0.00637898	FALSE	PSIP1	Breast_Normal_Male_female	Not
0.532283	1.82373	5.54219	0.0185633	0.122409	FALSE	LOC125180385	Breast_Normal_Male_female	Not
0.532241	6.40133	17.13	3.49073e-05	0.00142989	FALSE	LARP4B	Breast_Normal_Male_female	Not
0.531497	-1.24326	0.538229	0.463168	0.725365	FALSE	LOC125180592	Breast_Normal_Male_female	Not
0.531376	5.7405	3.83962	0.0500549	0.223419	FALSE	SLC4A4	Breast_Normal_Male_female	Not
0.531247	6.18328	13.1827	0.000282547	0.00671652	FALSE	ERLEC1	Breast_Normal_Male_female	Not
0.53095	6.38824	12.8622	0.00033528	0.00756683	FALSE	ISCA1	Breast_Normal_Male_female	Not
0.530874	6.41864	13.4012	0.000251465	0.00624895	FALSE	LOC106044604	Breast_Normal_Male_female	Not
0.530847	-1.71287	0.422396	0.515744	0.763806	FALSE	CDHR5	Breast_Normal_Male_female	Not
0.530772	0.499766	2.47044	0.116006	0.360176	FALSE	CRACR2A	Breast_Normal_Male_female	Not
0.530429	0.121551	0.858868	0.354056	0.641133	FALSE	LOC106049534	Breast_Normal_Male_female	Not
0.529673	3.71739	2.11984	0.145402	0.404674	FALSE	LOC125182841	Breast_Normal_Male_female	Not
0.529241	-1.53451	0.620632	0.430813	0.701684	FALSE	LOC106036441	Breast_Normal_Male_female	Not
0.529216	2.53348	2.24753	0.133828	0.387674	FALSE	LOC106048100	Breast_Normal_Male_female	Not
0.528958	7.0869	6.20969	0.0127053	0.0955474	FALSE	FASN	Breast_Normal_Male_female	Not
0.528949	4.31889	2.70722	0.0998948	0.33093	FALSE	LOC106034745	Breast_Normal_Male_female	Not
0.528904	3.15058	1.84823	0.173989	0.445431	FALSE	GPX7	Breast_Normal_Male_female	Not
0.528848	2.08248	2.07966	0.149273	0.410416	FALSE	OIP5	Breast_Normal_Male_female	Not
0.528654	6.21417	1.36305	0.243009	0.53178	FALSE	TBX18	Breast_Normal_Male_female	Not
0.528575	3.10949	0.908981	0.340385	0.629139	FALSE	OSR1	Breast_Normal_Male_female	Not
0.528538	-0.836401	0.471442	0.492324	0.746748	FALSE	HEMGN	Breast_Normal_Male_female	Not
0.528382	6.30778	0.446078	0.504203	0.754904	FALSE	KLHL40	Breast_Normal_Male_female	Not
0.528343	4.69707	16.9048	3.93022e-05	0.00157075	FALSE	ETAA1	Breast_Normal_Male_female	Not
0.528329	-1.46437	0.354956	0.551321	0.78741	FALSE	LOC125182268	Breast_Normal_Male_female	Not
0.528309	7.95299	4.5056	0.0337841	0.176395	FALSE	LIMCH1	Breast_Normal_Male_female	Not
0.527829	-0.443094	0.772529	0.379436	0.663996	FALSE	LOC106029497	Breast_Normal_Male_female	Not
0.52772	10.7533	5.35995	0.0206044	0.130178	FALSE	HSP90AA1	Breast_Normal_Male_female	Not
0.526939	6.11357	2.194	0.13855	0.394806	FALSE	RIMBP2	Breast_Normal_Male_female	Not
0.526629	6.8445	8.39051	0.00377186	0.042349	FALSE	SETD3	Breast_Normal_Male_female	Not
0.526376	-0.791088	0.789888	0.374134	0.659291	FALSE	CDH8	Breast_Normal_Male_female	Not
0.526358	6.34392	5.07791	0.0242325	0.144428	FALSE	CLIP4	Breast_Normal_Male_female	Not
0.526297	2.31964	6.9624	0.00832402	0.0723267	FALSE	CCDC125	Breast_Normal_Male_female	Not
0.526173	4.99562	5.11614	0.0237042	0.142413	FALSE	GDA	Breast_Normal_Male_female	Not
0.526083	-0.157684	2.19169	0.138757	0.394806	FALSE	LOC125182782	Breast_Normal_Male_female	Not
0.525958	2.32447	9.58083	0.0019662	0.0272547	FALSE	TOPORS	Breast_Normal_Male_female	Not
0.525304	5.12556	5.74407	0.0165444	0.114137	FALSE	LOC106038244	Breast_Normal_Male_female	Not
0.525137	3.63451	7.76298	0.00533278	0.0529923	FALSE	CCDC167	Breast_Normal_Male_female	Not
0.525046	-1.27508	0.579398	0.446549	0.714356	FALSE	CLIC3	Breast_Normal_Male_female	Not
0.524979	1.28492	0.824867	0.363761	0.650391	FALSE	BTBD17	Breast_Normal_Male_female	Not
0.524413	5.32073	7.2936	0.00692005	0.0635562	FALSE	MAST4	Breast_Normal_Male_female	Not
0.524305	6.21295	6.24565	0.0124499	0.0943272	FALSE	RASA3	Breast_Normal_Male_female	Not
0.52359	2.10013	4.91586	0.0266112	0.152451	FALSE	HGD	Breast_Normal_Male_female	Not
0.523127	2.73581	5.33909	0.0208524	0.130983	FALSE	LOC125182643	Breast_Normal_Male_female	Not
0.52271	5.64223	7.69009	0.00555248	0.0545102	FALSE	LMNB2	Breast_Normal_Male_female	Not
0.522668	0.506377	1.37748	0.24053	0.528731	FALSE	LOC106035426	Breast_Normal_Male_female	Not
0.522217	8.05023	10.2353	0.00137775	0.0214635	FALSE	HSPA9	Breast_Normal_Male_female	Not
0.522205	-0.215118	0.864249	0.352552	0.640163	FALSE	LOC106031011	Breast_Normal_Male_female	Not
0.522195	6.68617	1.93544	0.164164	0.433043	FALSE	LOC106036881	Breast_Normal_Male_female	Not
0.522097	-0.300427	1.70996	0.190991	0.468227	FALSE	LOC106043815	Breast_Normal_Male_female	Not
0.522017	-1.17953	0.343163	0.558009	0.791388	FALSE	LOC125181917	Breast_Normal_Male_female	Not
0.521796	5.61906	7.1192	0.00762626	0.0679333	FALSE	PLCB1	Breast_Normal_Male_female	Not
0.521785	2.07651	0.938608	0.332636	0.622564	FALSE	UBE2C	Breast_Normal_Male_female	Not
0.521685	2.42308	4.10548	0.0427445	0.202399	FALSE	LOC106046000	Breast_Normal_Male_female	Not
0.521589	-0.967379	1.31718	0.251099	0.541351	FALSE	LOC125182204	Breast_Normal_Male_female	Not
0.521536	4.31157	2.08579	0.148675	0.409481	FALSE	NPNT	Breast_Normal_Male_female	Not
0.521298	3.06278	1.58175	0.208509	0.491034	FALSE	PCYT1B	Breast_Normal_Male_female	Not
0.520711	6.86763	13.2414	0.000273827	0.00663405	FALSE	DNM1L	Breast_Normal_Male_female	Not
0.520462	0.965642	1.08692	0.297154	0.58815	FALSE	SLA	Breast_Normal_Male_female	Not
0.519535	1.42671	3.07419	0.0795442	0.290096	FALSE	AQP11	Breast_Normal_Male_female	Not
0.519346	0.22602	1.7119	0.190739	0.468227	FALSE	LOC125182442	Breast_Normal_Male_female	Not
0.519304	5.04753	2.28834	0.130349	0.382015	FALSE	FAM78A	Breast_Normal_Male_female	Not
0.518467	0.764716	1.4609	0.226787	0.514307	FALSE	TRIM36	Breast_Normal_Male_female	Not
0.518095	4.00676	0.981026	0.321946	0.612077	FALSE	LOC125182842	Breast_Normal_Male_female	Not
0.5178	7.1172	2.35195	0.125126	0.374376	FALSE	LIFR	Breast_Normal_Male_female	Not
0.517096	6.66537	5.18063	0.0228401	0.139573	FALSE	PACSIN3	Breast_Normal_Male_female	Not
0.517089	3.97501	11.0111	0.000905701	0.0157339	FALSE	MRPS33	Breast_Normal_Male_female	Not
0.517058	3.86936	6.85333	0.00884762	0.0754966	FALSE	LOC106038153	Breast_Normal_Male_female	Not
0.517005	2.70241	5.56518	0.0183211	0.121446	FALSE	LOC106041380	Breast_Normal_Male_female	Not
0.51693	5.91565	9.89115	0.00166076	0.0243568	FALSE	SRPK2	Breast_Normal_Male_female	Not
0.516856	4.68051	7.55786	0.0059749	0.0570935	FALSE	LOC125181144	Breast_Normal_Male_female	Not
0.516782	2.16594	7.02643	0.00803154	0.0704754	FALSE	LOC125180662	Breast_Normal_Male_female	Not
0.516662	2.74308	1.10666	0.292809	0.584439	FALSE	RACGAP1	Breast_Normal_Male_female	Not
0.516595	4.50433	11.68	0.000631744	0.0121939	FALSE	UGCG	Breast_Normal_Male_female	Not
0.516419	-1.60559	0.512128	0.474219	0.732649	FALSE	OTX1	Breast_Normal_Male_female	Not
0.516352	3.36506	11.4081	0.000731231	0.0136336	FALSE	PPAT	Breast_Normal_Male_female	Not
0.51625	6.16463	14.7223	0.000124566	0.00383169	FALSE	ARRDC3	Breast_Normal_Male_female	Not
0.516002	-0.352475	1.99587	0.157729	0.42344	FALSE	LOC125181124	Breast_Normal_Male_female	Not
0.515992	0.0370211	0.816647	0.366162	0.652095	FALSE	LOC125183509	Breast_Normal_Male_female	Not
0.515853	0.508184	2.78405	0.0952069	0.321387	FALSE	IL17RB	Breast_Normal_Male_female	Not
0.515719	-0.209226	1.31099	0.252216	0.54252	FALSE	GPER1	Breast_Normal_Male_female	Not
0.515563	0.792472	3.33648	0.0677592	0.264622	FALSE	SYCE3	Breast_Normal_Male_female	Not
0.514515	-1.14424	0.321734	0.570568	0.800081	FALSE	HSD3B1	Breast_Normal_Male_female	Not
0.514381	2.75669	2.94956	0.0859007	0.302337	FALSE	ZFAND1	Breast_Normal_Male_female	Not
0.514334	4.28362	7.08434	0.00777603	0.0688938	FALSE	PLGRKT	Breast_Normal_Male_female	Not
0.51421	5.3351	1.78224	0.181874	0.456251	FALSE	ITGA8	Breast_Normal_Male_female	Not
0.513801	6.38634	24.0278	9.4954e-07	7.49862e-05	FALSE	NCBP1	Breast_Normal_Male_female	Not
0.513297	0.8862	1.81402	0.178027	0.451694	FALSE	SYTL3	Breast_Normal_Male_female	Not
0.513156	1.66427	4.97015	0.0257884	0.149874	FALSE	PGAP4	Breast_Normal_Male_female	Not
0.512996	2.91265	4.51549	0.0335892	0.175656	FALSE	SPRY4	Breast_Normal_Male_female	Not
0.512869	-1.18314	0.82217	0.364547	0.651005	FALSE	LOC106045510	Breast_Normal_Male_female	Not
0.512843	4.77513	4.81548	0.0282052	0.158629	FALSE	RAB40B	Breast_Normal_Male_female	Not
0.512816	5.04882	4.37558	0.0364573	0.18434	FALSE	SLC9A7	Breast_Normal_Male_female	Not
0.512805	6.41553	4.4469	0.0349646	0.17959	FALSE	DNAJB9	Breast_Normal_Male_female	Not
0.512708	6.41456	11.0073	0.000907532	0.0157339	FALSE	AMD1	Breast_Normal_Male_female	Not
0.512345	1.39489	1.41535	0.234171	0.522337	FALSE	LOC125181630	Breast_Normal_Male_female	Not
0.512315	-0.594414	2.06076	0.151135	0.413428	FALSE	LOC125182319	Breast_Normal_Male_female	Not
0.512238	2.6914	1.79503	0.180314	0.454131	FALSE	CCR2	Breast_Normal_Male_female	Not
0.512172	3.70152	6.31997	0.0119386	0.0919377	FALSE	LOC125181560	Breast_Normal_Male_female	Not
0.511782	1.82026	0.806042	0.369293	0.654489	FALSE	IGSF10	Breast_Normal_Male_female	Not
0.51136	6.49729	7.62459	0.00575778	0.0559298	FALSE	PHB1	Breast_Normal_Male_female	Not
0.51095	1.63001	0.272439	0.6017	0.818918	FALSE	LOC106034976	Breast_Normal_Male_female	Not
0.510852	0.577182	1.72813	0.18865	0.465606	FALSE	DNAH3	Breast_Normal_Male_female	Not
0.510804	8.38786	0.345214	0.556835	0.790816	FALSE	CASQ2	Breast_Normal_Male_female	Not
0.510642	1.35499	2.46669	0.116282	0.360387	FALSE	LOC125183825	Breast_Normal_Male_female	Not
0.51045	5.4034	17.8664	2.36964e-05	0.00105298	FALSE	TENT2	Breast_Normal_Male_female	Not
0.509948	2.09927	3.68131	0.0550257	0.235317	FALSE	SETD4	Breast_Normal_Male_female	Not
0.509496	1.71275	1.66965	0.196306	0.475599	FALSE	GSG1	Breast_Normal_Male_female	Not
0.509227	1.16976	0.047387	0.827674	0.934254	FALSE	MOV10L1	Breast_Normal_Male_female	Not
0.508785	5.43045	17.6104	2.711e-05	0.00115966	FALSE	LOC106042645	Breast_Normal_Male_female	Not
0.508752	0.277621	1.98673	0.158683	0.42474	FALSE	NME9	Breast_Normal_Male_female	Not
0.507908	-0.306541	1.6141	0.203916	0.484736	FALSE	LOC106036599	Breast_Normal_Male_female	Not
0.507875	6.54347	3.46427	0.062708	0.253206	FALSE	PALLD	Breast_Normal_Male_female	Not
0.507808	0.241389	0.650788	0.419831	0.692941	FALSE	LOC125183770	Breast_Normal_Male_female	Not
0.507594	-0.106519	0.660098	0.416525	0.690834	FALSE	TEX47	Breast_Normal_Male_female	Not
0.507531	1.84288	1.47865	0.223985	0.510679	FALSE	JAKMIP1	Breast_Normal_Male_female	Not
0.506991	0.759134	4.12797	0.0421799	0.200777	FALSE	LOC125182040	Breast_Normal_Male_female	Not
0.506964	3.23531	1.0002	0.317261	0.607055	FALSE	CNRIP1	Breast_Normal_Male_female	Not
0.506879	0.0915966	1.95232	0.162337	0.42995	FALSE	LOC125182389	Breast_Normal_Male_female	Not
0.50624	1.80731	0.376367	0.539554	0.780375	FALSE	STAB2	Breast_Normal_Male_female	Not
0.506209	-0.0677635	1.71505	0.190331	0.467898	FALSE	DRD1	Breast_Normal_Male_female	Not
0.506127	6.12858	11.3298	0.000762717	0.014061	FALSE	MCCC2	Breast_Normal_Male_female	Not
0.50589	6.24856	4.18995	0.0406644	0.19663	FALSE	TCTN2	Breast_Normal_Male_female	Not
0.505564	-1.43301	0.374991	0.540296	0.780766	FALSE	CCDC166	Breast_Normal_Male_female	Not
0.505564	4.98623	0.901951	0.342259	0.630929	FALSE	STMN3	Breast_Normal_Male_female	Not
0.505412	8.44026	9.105	0.00254912	0.0327123	FALSE	LOC106030417	Breast_Normal_Male_female	Not
0.50533	2.47639	3.47615	0.0622595	0.252239	FALSE	SHROOM3	Breast_Normal_Male_female	Not
0.505088	4.19963	2.11957	0.145427	0.404674	FALSE	FAM184B	Breast_Normal_Male_female	Not
0.505052	4.97292	2.99101	0.0837279	0.298139	FALSE	IRAG1	Breast_Normal_Male_female	Not
0.504595	4.30699	14.5506	0.000136443	0.00402373	FALSE	RCL1	Breast_Normal_Male_female	Not
0.504386	-0.749998	0.628225	0.428007	0.699268	FALSE	F2	Breast_Normal_Male_female	Not
0.503862	3.21895	1.09557	0.29524	0.586836	FALSE	TMEM45A	Breast_Normal_Male_female	Not
0.503744	1.37139	0.887352	0.346196	0.634909	FALSE	LOC106046013	Breast_Normal_Male_female	Not
0.503545	1.32739	0.815684	0.366445	0.652095	FALSE	TTC24	Breast_Normal_Male_female	Not
0.503376	6.34989	1.82948	0.176189	0.448417	FALSE	MEF2C	Breast_Normal_Male_female	Not
0.503263	6.18528	2.87986	0.089694	0.309679	FALSE	LOC106036117	Breast_Normal_Male_female	Not
0.503064	3.00345	1.06124	0.302932	0.594074	FALSE	LYVE1	Breast_Normal_Male_female	Not
0.502719	-0.570026	1.69085	0.19349	0.471692	FALSE	LOC125180453	Breast_Normal_Male_female	Not
0.502666	3.79775	11.8909	0.000564097	0.0112138	FALSE	NOM1	Breast_Normal_Male_female	Not
0.502505	1.61233	6.62595	0.0100504	0.0820806	FALSE	LOC125182433	Breast_Normal_Male_female	Not
0.502463	1.87562	1.13576	0.286551	0.578401	FALSE	PIMREG	Breast_Normal_Male_female	Not
0.50229	0.535109	1.90986	0.166979	0.436722	FALSE	P2RY13	Breast_Normal_Male_female	Not
0.502272	5.86286	2.59306	0.107333	0.344966	FALSE	LOC106030416	Breast_Normal_Male_female	Not
0.501889	3.65451	2.33808	0.126245	0.37598	FALSE	ENDOG	Breast_Normal_Male_female	Not
0.501593	-0.454854	0.379012	0.538133	0.779717	FALSE	GRIK3	Breast_Normal_Male_female	Not
0.501554	5.32469	1.93212	0.164527	0.433583	FALSE	RCN1	Breast_Normal_Male_female	Not
0.50133	2.66092	1.9265	0.165141	0.434574	FALSE	FYB1	Breast_Normal_Male_female	Not
0.500893	6.50755	2.09211	0.148061	0.40848	FALSE	PDLIM7	Breast_Normal_Male_female	Not
0.500491	-0.788603	0.650198	0.420042	0.69308	FALSE	LOC106037469	Breast_Normal_Male_female	Not
0.499899	3.36633	2.49036	0.114546	0.35732	FALSE	PAWR	Breast_Normal_Male_female	Not
0.499747	6.04566	0.815619	0.366464	0.652095	FALSE	LOC125182083	Breast_Normal_Male_female	Not
0.499397	6.19494	2.85269	0.0912212	0.312623	FALSE	LOC106049931	Breast_Normal_Male_female	Not
0.499145	3.47105	6.87789	0.00872685	0.0748158	FALSE	HAUS1	Breast_Normal_Male_female	Not
0.499103	2.10754	5.43862	0.0196962	0.126419	FALSE	MAP6D1	Breast_Normal_Male_female	Not
0.498639	4.72636	7.14893	0.00750085	0.0674471	FALSE	MCCC1	Breast_Normal_Male_female	Not
0.498187	1.56288	0.82252	0.364444	0.651005	FALSE	LOC106045509	Breast_Normal_Male_female	Not
0.498084	5.76375	2.75191	0.0971384	0.325765	FALSE	SPECC1	Breast_Normal_Male_female	Not
0.498029	4.60494	10.4827	0.00120496	0.0194428	FALSE	NIPSNAP3A	Breast_Normal_Male_female	Not
0.497928	3.90627	17.6858	2.60568e-05	0.00112792	FALSE	LYSMD3	Breast_Normal_Male_female	Not
0.497814	3.41671	0.651243	0.419669	0.692854	FALSE	TENM1	Breast_Normal_Male_female	Not
0.497365	6.02071	24.751	6.52351e-07	5.30471e-05	FALSE	CSE1L	Breast_Normal_Male_female	Not
0.497357	2.57268	2.17883	0.139921	0.396814	FALSE	LOC125180785	Breast_Normal_Male_female	Not
0.497145	4.3583	5.35963	0.0206082	0.130178	FALSE	SLC41A2	Breast_Normal_Male_female	Not
0.49712	-0.00618575	1.87711	0.170663	0.44114	FALSE	LOC106046847	Breast_Normal_Male_female	Not
0.497	-0.642437	0.928427	0.335272	0.624306	FALSE	BBOF1	Breast_Normal_Male_female	Not
0.496973	5.40528	4.55658	0.0327925	0.173366	FALSE	SLC37A1	Breast_Normal_Male_female	Not
0.496736	2.38146	3.09669	0.0784516	0.288094	FALSE	FANCL	Breast_Normal_Male_female	Not
0.496626	5.22081	8.14229	0.00432446	0.0464272	FALSE	SFXN4	Breast_Normal_Male_female	Not
0.496238	4.5433	6.46668	0.0109915	0.08701	FALSE	IFT22	Breast_Normal_Male_female	Not
0.496049	2.43962	4.02549	0.0448175	0.208135	FALSE	POLR3G	Breast_Normal_Male_female	Not
0.495998	1.94756	3.70049	0.0543965	0.233599	FALSE	LOC106038471	Breast_Normal_Male_female	Not
0.495888	1.97887	0.628606	0.427867	0.699164	FALSE	LRRN3	Breast_Normal_Male_female	Not
0.495754	0.600974	1.82372	0.176871	0.449595	FALSE	LOC106036098	Breast_Normal_Male_female	Not
0.495677	5.58293	5.0667	0.0243898	0.144984	FALSE	ADK	Breast_Normal_Male_female	Not
0.495659	7.57631	14.7303	0.000124037	0.00382259	FALSE	CCT8	Breast_Normal_Male_female	Not
0.49552	-1.59345	0.890003	0.345476	0.634308	FALSE	LOC125183531	Breast_Normal_Male_female	Not
0.495501	3.2853	2.8878	0.089253	0.309142	FALSE	GPR183	Breast_Normal_Male_female	Not
0.495403	5.46775	8.59617	0.00336872	0.0392722	FALSE	HIBADH	Breast_Normal_Male_female	Not
0.495312	6.2749	0.573787	0.448758	0.71566	FALSE	MYL9	Breast_Normal_Male_female	Not
0.495233	7.05369	8.92536	0.00281238	0.0350502	FALSE	GNPAT	Breast_Normal_Male_female	Not
0.49505	6.29065	10.5028	0.00119192	0.0192935	FALSE	DMXL1	Breast_Normal_Male_female	Not
0.494741	0.0145595	0.422051	0.515915	0.763806	FALSE	LOC106029623	Breast_Normal_Male_female	Not
0.494371	0.835596	2.13231	0.144223	0.403167	FALSE	SOCS1	Breast_Normal_Male_female	Not
0.49398	0.927543	1.66442	0.197008	0.476452	FALSE	SMIM38	Breast_Normal_Male_female	Not
0.493841	3.78141	6.72498	0.00950719	0.0789512	FALSE	ZNF608	Breast_Normal_Male_female	Not
0.493795	3.14533	11.5615	0.000673321	0.0128455	FALSE	ALKBH8	Breast_Normal_Male_female	Not
0.493451	3.09104	2.37349	0.123411	0.371764	FALSE	LOC125182508	Breast_Normal_Male_female	Not
0.493169	0.898047	0.688379	0.406716	0.683095	FALSE	LOC106040129	Breast_Normal_Male_female	Not
0.492852	6.97874	10.127	0.0014611	0.0223881	FALSE	RSRP1	Breast_Normal_Male_female	Not
0.49274	6.86549	8.99785	0.00270297	0.0339702	FALSE	IL4R	Breast_Normal_Male_female	Not
0.492696	6.77531	5.58747	0.0180894	0.120443	FALSE	COQ5	Breast_Normal_Male_female	Not
0.492658	2.35026	5.16486	0.0230482	0.140427	FALSE	ACVR2B	Breast_Normal_Male_female	Not
0.492495	4.9285	7.71437	0.00547829	0.0540035	FALSE	AKAP7	Breast_Normal_Male_female	Not
0.492262	4.87917	15.1658	9.84689e-05	0.00320923	FALSE	LACTB2	Breast_Normal_Male_female	Not
0.492011	0.0981409	2.67472	0.101953	0.334402	FALSE	LOC125182599	Breast_Normal_Male_female	Not
0.491617	0.431502	0.416438	0.51872	0.766507	FALSE	GC	Breast_Normal_Male_female	Not
0.49118	-0.724099	0.156209	0.692671	0.867506	FALSE	LOC125183869	Breast_Normal_Male_female	Not
0.491024	5.18472	3.18698	0.0742272	0.279261	FALSE	FAM13C	Breast_Normal_Male_female	Not
0.490953	2.90094	1.01705	0.313219	0.6039	FALSE	LOC106043386	Breast_Normal_Male_female	Not
0.490941	0.135035	2.93423	0.0867199	0.304047	FALSE	LOC106031104	Breast_Normal_Male_female	Not
0.490781	5.65609	9.94087	0.00161649	0.0239428	FALSE	AHR	Breast_Normal_Male_female	Not
0.490718	3.07359	7.40415	0.00650736	0.0604991	FALSE	CHAC2	Breast_Normal_Male_female	Not
0.490716	2.26561	1.58915	0.207448	0.48979	FALSE	LOC106032820	Breast_Normal_Male_female	Not
0.49032	5.2136	4.23051	0.0397036	0.193926	FALSE	GPAT3	Breast_Normal_Male_female	Not
0.490091	4.75461	4.56381	0.0326543	0.173138	FALSE	SLC25A15	Breast_Normal_Male_female	Not
0.490006	3.02064	6.45322	0.0110751	0.0874195	FALSE	SRD5A1	Breast_Normal_Male_female	Not
0.489805	4.04095	7.19885	0.00729504	0.0659944	FALSE	SLC25A17	Breast_Normal_Male_female	Not
0.48973	6.75183	6.47164	0.010961	0.0869244	FALSE	FAM219A	Breast_Normal_Male_female	Not
0.489453	4.20997	3.56185	0.0591217	0.244452	FALSE	ARHGEF4	Breast_Normal_Male_female	Not
0.489408	8.4204	5.63653	0.01759	0.118747	FALSE	PIK3R1	Breast_Normal_Male_female	Not
0.489348	-0.111222	1.31141	0.252139	0.54252	FALSE	TMPRSS15	Breast_Normal_Male_female	Not
0.48907	3.27734	6.59018	0.0102543	0.0832198	FALSE	PRKX	Breast_Normal_Male_female	Not
0.488886	0.713778	0.520974	0.470426	0.729509	FALSE	ARL13A	Breast_Normal_Male_female	Not
0.488834	4.69164	7.00856	0.0081121	0.0709906	FALSE	LOC106032779	Breast_Normal_Male_female	Not
0.488763	4.65937	1.69604	0.192806	0.470935	FALSE	LY86	Breast_Normal_Male_female	Not
0.488738	-0.757245	1.07601	0.299592	0.590202	FALSE	LOC106030195	Breast_Normal_Male_female	Not
0.488548	1.36148	0.650229	0.420031	0.69308	FALSE	LOC106048093	Breast_Normal_Male_female	Not
0.488504	6.15347	3.97309	0.0462327	0.212365	FALSE	SREBF1	Breast_Normal_Male_female	Not
0.488397	3.43727	5.07403	0.0242869	0.144569	FALSE	SMAD9	Breast_Normal_Male_female	Not
0.488204	2.03025	0.632267	0.426525	0.698318	FALSE	CCN4	Breast_Normal_Male_female	Not
0.487684	0.322253	0.288274	0.591329	0.812613	FALSE	TNN	Breast_Normal_Male_female	Not
0.487589	3.86266	1.79704	0.180071	0.453935	FALSE	SH3YL1	Breast_Normal_Male_female	Not
0.487531	4.63192	0.429283	0.512341	0.761986	FALSE	LOC106040774	Breast_Normal_Male_female	Not
0.486477	6.21858	13.51	0.00023729	0.00600574	FALSE	EMC2	Breast_Normal_Male_female	Not
0.48637	-0.0656402	1.24683	0.264159	0.555531	FALSE	LOC106031744	Breast_Normal_Male_female	Not
0.486331	1.0221	0.696158	0.404078	0.680687	FALSE	LOC106040969	Breast_Normal_Male_female	Not
0.486267	2.85865	3.03554	0.0814596	0.293651	FALSE	MAK	Breast_Normal_Male_female	Not
0.486203	3.88762	1.88047	0.170281	0.440785	FALSE	TMEM229B	Breast_Normal_Male_female	Not
0.486154	7.1153	10.0411	0.00153089	0.0231763	FALSE	FKBP4	Breast_Normal_Male_female	Not
0.48581	-1.70358	0.158785	0.690278	0.866384	FALSE	RBP4	Breast_Normal_Male_female	Not
0.485605	6.66092	6.44376	0.0111343	0.0876757	FALSE	GLRX5	Breast_Normal_Male_female	Not
0.484906	4.66516	7.28739	0.00694403	0.063651	FALSE	LOC106039600	Breast_Normal_Male_female	Not
0.484877	2.88634	1.98135	0.159249	0.425541	FALSE	MCTP1	Breast_Normal_Male_female	Not
0.484731	8.03236	3.48816	0.0618093	0.251307	FALSE	SCHIP1	Breast_Normal_Male_female	Not
0.48465	4.97037	6.23797	0.0125039	0.0945625	FALSE	TTC27	Breast_Normal_Male_female	Not
0.48451	4.84277	5.03871	0.0247869	0.14672	FALSE	CFAP36	Breast_Normal_Male_female	Not
0.484361	2.81331	4.55739	0.0327769	0.17334	FALSE	LOC125179905	Breast_Normal_Male_female	Not
0.484297	6.95569	1.31585	0.251338	0.541761	FALSE	PPP1R3C	Breast_Normal_Male_female	Not
0.484019	4.98786	9.29184	0.00230177	0.0305897	FALSE	QRSL1	Breast_Normal_Male_female	Not
0.483915	4.18851	0.804451	0.369766	0.654854	FALSE	CCDC3	Breast_Normal_Male_female	Not
0.483635	1.11066	0.480193	0.488335	0.743478	FALSE	NEK5	Breast_Normal_Male_female	Not
0.483439	-0.44891	1.43477	0.230987	0.519326	FALSE	LOC125180056	Breast_Normal_Male_female	Not
0.483348	2.89801	2.07949	0.14929	0.410416	FALSE	VASH2	Breast_Normal_Male_female	Not
0.483334	4.63991	8.56687	0.00342335	0.0396558	FALSE	DNAJC25	Breast_Normal_Male_female	Not
0.483261	0.40511	3.20625	0.0733575	0.277196	FALSE	LOC125183081	Breast_Normal_Male_female	Not
0.483253	7.67334	2.26248	0.132542	0.385549	FALSE	STAT1	Breast_Normal_Male_female	Not
0.483	4.06725	4.20186	0.0403796	0.195772	FALSE	PHYKPL	Breast_Normal_Male_female	Not
0.482865	1.7272	1.14574	0.284443	0.575969	FALSE	SLC1A7	Breast_Normal_Male_female	Not
0.482727	5.19057	8.31548	0.00393085	0.0435096	FALSE	LOC106046704	Breast_Normal_Male_female	Not
0.482504	-0.329092	0.712535	0.398603	0.676444	FALSE	TBR1	Breast_Normal_Male_female	Not
0.48215	2.39171	2.02297	0.154936	0.418375	FALSE	LOC125182143	Breast_Normal_Male_female	Not
0.482126	1.95172	3.19211	0.0739945	0.278833	FALSE	LOC125180116	Breast_Normal_Male_female	Not
0.482122	4.15633	4.78054	0.0287831	0.160645	FALSE	LOC106039415	Breast_Normal_Male_female	Not
0.482037	4.78275	6.30798	0.0120195	0.0923447	FALSE	LOC125181643	Breast_Normal_Male_female	Not
0.481507	0.00834648	0.355775	0.550862	0.787304	FALSE	LOC106041362	Breast_Normal_Male_female	Not
0.481199	3.95816	1.27654	0.258544	0.549896	FALSE	GPT2	Breast_Normal_Male_female	Not
0.480332	5.49682	12.8626	0.000335218	0.00756683	FALSE	PRXL2C	Breast_Normal_Male_female	Not
0.480282	5.54176	0.438765	0.507719	0.758151	FALSE	TXLNB	Breast_Normal_Male_female	Not
0.480137	2.09255	1.25986	0.261677	0.553076	FALSE	LOC106049361	Breast_Normal_Male_female	Not
0.479773	0.0268004	1.91512	0.166395	0.436195	FALSE	LOC106043246	Breast_Normal_Male_female	Not
0.479307	4.69228	18.1898	1.99945e-05	0.000925156	FALSE	RSBN1	Breast_Normal_Male_female	Not
0.478906	4.21625	5.45271	0.019538	0.125914	FALSE	LOC125181333	Breast_Normal_Male_female	Not
0.478874	4.64334	10.5641	0.00115305	0.0188084	FALSE	LOC106039715	Breast_Normal_Male_female	Not
0.478874	2.00541	1.57807	0.209039	0.49193	FALSE	TRAF3IP3	Breast_Normal_Male_female	Not
0.47885	1.49182	1.15933	0.281605	0.573107	FALSE	FOXC2	Breast_Normal_Male_female	Not
0.478669	6.60293	2.97639	0.0844874	0.299674	FALSE	LONRF3	Breast_Normal_Male_female	Not
0.478537	1.60154	1.33181	0.248484	0.538468	FALSE	MCOLN2	Breast_Normal_Male_female	Not
0.478448	4.44056	1.82565	0.176642	0.449221	FALSE	SLC7A1	Breast_Normal_Male_female	Not
0.478072	-0.762113	0.344183	0.557424	0.791211	FALSE	LOC106032135	Breast_Normal_Male_female	Not
0.478028	5.32688	3.96834	0.0463635	0.212773	FALSE	SLCO5A1	Breast_Normal_Male_female	Not
0.477976	9.88088	2.53897	0.111067	0.351249	FALSE	AGL	Breast_Normal_Male_female	Not
0.477436	0.769811	3.71968	0.0537746	0.23228	FALSE	LOC125180391	Breast_Normal_Male_female	Not
0.4773	0.0180719	0.236247	0.62693	0.833018	FALSE	STK32A	Breast_Normal_Male_female	Not
0.477202	5.22418	10.7018	0.0010703	0.0178603	FALSE	CREB3	Breast_Normal_Male_female	Not
0.476717	5.65529	3.6015	0.0577275	0.241526	FALSE	MYO10	Breast_Normal_Male_female	Not
0.476047	2.49276	3.48204	0.0620383	0.251864	FALSE	SCML2	Breast_Normal_Male_female	Not
0.476039	8.921	0.355419	0.551061	0.787324	FALSE	CASQ2	Breast_Normal_Male_female	Not
0.475848	3.15993	3.22633	0.0724631	0.274701	FALSE	LOC106042281	Breast_Normal_Male_female	Not
0.475822	5.39687	15.8784	6.75453e-05	0.0024218	FALSE	MED31	Breast_Normal_Male_female	Not
0.475717	-1.14514	0.652956	0.419058	0.69243	FALSE	LOC106038813	Breast_Normal_Male_female	Not
0.475568	5.56438	14.692	0.000126586	0.00386268	FALSE	PRRC1	Breast_Normal_Male_female	Not
0.475179	3.37375	1.69681	0.192706	0.470869	FALSE	CCNB2	Breast_Normal_Male_female	Not
0.474818	2.6104	1.26498	0.26071	0.552071	FALSE	RHOBTB1	Breast_Normal_Male_female	Not
0.474573	-1.48286	0.664645	0.414925	0.689345	FALSE	LOC106029839	Breast_Normal_Male_female	Not
0.474213	3.7768	2.05313	0.151894	0.413971	FALSE	SLC44A5	Breast_Normal_Male_female	Not
0.47407	6.96345	6.55533	0.010457	0.0844895	FALSE	PTPN21	Breast_Normal_Male_female	Not
0.474054	5.44254	13.1711	0.000284301	0.00672899	FALSE	TBC1D22A	Breast_Normal_Male_female	Not
0.474038	5.75513	8.93951	0.00279067	0.0348855	FALSE	LOC106043532	Breast_Normal_Male_female	Not
0.473995	6.80253	9.03584	0.00264738	0.0336057	FALSE	LOC106038003	Breast_Normal_Male_female	Not
0.47376	-1.10031	0.713224	0.398376	0.676444	FALSE	LOC106041000	Breast_Normal_Male_female	Not
0.473732	3.27561	4.56381	0.0326544	0.173138	FALSE	VRK1	Breast_Normal_Male_female	Not
0.473679	0.50088	0.971767	0.32424	0.614379	FALSE	TBXT	Breast_Normal_Male_female	Not
0.473535	5.09058	0.719991	0.396147	0.675572	FALSE	SIM2	Breast_Normal_Male_female	Not
0.47331	1.88793	3.44116	0.0635911	0.255039	FALSE	MCMDC2	Breast_Normal_Male_female	Not
0.472724	3.41515	0.905699	0.341258	0.629974	FALSE	COL24A1	Breast_Normal_Male_female	Not
0.472677	6.20107	8.43969	0.00367119	0.0415074	FALSE	JAK2	Breast_Normal_Male_female	Not
0.472454	2.75487	4.98188	0.0256142	0.149649	FALSE	LOC125182806	Breast_Normal_Male_female	Not
0.472423	5.76962	0.944661	0.331082	0.621455	FALSE	LOC125181667	Breast_Normal_Male_female	Not
0.472354	-0.431577	1.34783	0.245657	0.535309	FALSE	LOC106041630	Breast_Normal_Male_female	Not
0.472194	5.64787	12.7383	0.000358234	0.00798419	FALSE	CARS1	Breast_Normal_Male_female	Not
0.472097	1.68695	3.85149	0.0497018	0.22233	FALSE	CUNH2orf76	Breast_Normal_Male_female	Not
0.472044	4.33666	0.855687	0.354948	0.641971	FALSE	LOC106048144	Breast_Normal_Male_female	Not
0.472015	3.75262	4.79362	0.0285654	0.159869	FALSE	MCM4	Breast_Normal_Male_female	Not
0.47195	3.07152	5.39913	0.0201468	0.128218	FALSE	SPATA1	Breast_Normal_Male_female	Not
0.471658	2.43772	3.38831	0.0656604	0.260265	FALSE	IGF2BP3	Breast_Normal_Male_female	Not
0.471319	5.72307	0.519592	0.471016	0.730172	FALSE	TAGLN	Breast_Normal_Male_female	Not
0.470948	4.47567	0.333503	0.563604	0.794862	FALSE	LOC106048650	Breast_Normal_Male_female	Not
0.470723	3.54342	13.0776	0.000298854	0.00699285	FALSE	FBXO4	Breast_Normal_Male_female	Not
0.4707	0.749386	1.01055	0.31477	0.605214	FALSE	BATF3	Breast_Normal_Male_female	Not
0.470686	2.92164	1.11034	0.292009	0.583663	FALSE	ADAMTS8	Breast_Normal_Male_female	Not
0.470613	-0.287254	0.271744	0.602164	0.819218	FALSE	LOC125184910	Breast_Normal_Male_female	Not
0.47055	-0.0821091	2.5397	0.111016	0.351249	FALSE	LOC125183928	Breast_Normal_Male_female	Not
0.47053	7.30707	9.62378	0.00192074	0.0268063	FALSE	LYPLA1	Breast_Normal_Male_female	Not
0.47022	-0.703191	2.77191	0.0959319	0.323038	FALSE	LOC125183284	Breast_Normal_Male_female	Not
0.470084	-0.209868	0.762155	0.382655	0.666966	FALSE	LOC125180634	Breast_Normal_Male_female	Not
0.46997	-0.780899	1.68989	0.193616	0.47186	FALSE	LOC125184794	Breast_Normal_Male_female	Not
0.46995	1.34244	3.06083	0.0802005	0.291454	FALSE	LOC125183231	Breast_Normal_Male_female	Not
0.469935	0.738752	1.72857	0.188594	0.465606	FALSE	LOC125181505	Breast_Normal_Male_female	Not
0.469896	10.2543	0.577718	0.447208	0.714885	FALSE	CKMT2	Breast_Normal_Male_female	Not
0.469737	8.63806	1.04968	0.305581	0.59677	FALSE	NEXN	Breast_Normal_Male_female	Not
0.469573	1.99472	0.300747	0.583415	0.808365	FALSE	SERTM2	Breast_Normal_Male_female	Not
0.469026	-0.48562	1.44298	0.229658	0.517899	FALSE	TBX5	Breast_Normal_Male_female	Not
0.468945	3.84355	5.74393	0.0165457	0.114137	FALSE	PEX2	Breast_Normal_Male_female	Not
0.468737	3.43456	0.462784	0.496326	0.749256	FALSE	TEKT3	Breast_Normal_Male_female	Not
0.468621	-0.361307	2.02852	0.15437	0.417732	FALSE	LOC106031807	Breast_Normal_Male_female	Not
0.46844	9.01399	3.34472	0.067421	0.263869	FALSE	BIN1	Breast_Normal_Male_female	Not
0.46773	5.17427	9.52553	0.00202633	0.0278531	FALSE	LOC125179623	Breast_Normal_Male_female	Not
0.46764	4.20253	5.62583	0.0176977	0.119138	FALSE	LOC106045884	Breast_Normal_Male_female	Not
0.46763	4.12126	7.79959	0.00522582	0.0521849	FALSE	KIAA2026	Breast_Normal_Male_female	Not
0.46754	2.62656	3.56624	0.0589656	0.244095	FALSE	CENPS	Breast_Normal_Male_female	Not
0.467466	3.59866	6.26697	0.0123009	0.0937176	FALSE	ZNF827	Breast_Normal_Male_female	Not
0.467422	0.981015	3.45601	0.0630221	0.253788	FALSE	PDZK1	Breast_Normal_Male_female	Not
0.467007	6.19462	10.7378	0.0010497	0.0176303	FALSE	GOLGA3	Breast_Normal_Male_female	Not
0.466879	-0.439408	0.802652	0.370302	0.655379	FALSE	CHST1	Breast_Normal_Male_female	Not
0.466785	1.43281	4.30583	0.0379819	0.188887	FALSE	POP1	Breast_Normal_Male_female	Not
0.466754	6.10602	11.6238	0.000651123	0.01248	FALSE	ABCD3	Breast_Normal_Male_female	Not
0.466718	0.219554	0.990284	0.319673	0.609937	FALSE	MGAT4D	Breast_Normal_Male_female	Not
0.466702	3.07461	4.33857	0.0372582	0.186871	FALSE	PTGR1	Breast_Normal_Male_female	Not
0.466605	2.75957	1.23194	0.26703	0.559037	FALSE	TUBB1	Breast_Normal_Male_female	Not
0.466578	2.59033	0.551251	0.457807	0.722208	FALSE	RSAD2	Breast_Normal_Male_female	Not
0.466377	6.53568	9.21631	0.00239868	0.0313653	FALSE	IL6ST	Breast_Normal_Male_female	Not
0.466356	5.25913	3.78435	0.0517339	0.227762	FALSE	NDUFAF1	Breast_Normal_Male_female	Not
0.466285	0.00256811	2.00737	0.156536	0.421174	FALSE	LOC106040032	Breast_Normal_Male_female	Not
0.466234	2.6815	1.99304	0.158023	0.42344	FALSE	LCP2	Breast_Normal_Male_female	Not
0.465996	4.25322	6.36267	0.0116546	0.0902588	FALSE	TIAM2	Breast_Normal_Male_female	Not
0.465925	-0.958388	0.553456	0.456909	0.72183	FALSE	SLC26A1	Breast_Normal_Male_female	Not
0.465899	-1.0647	0.361468	0.547692	0.785574	FALSE	LOC106037090	Breast_Normal_Male_female	Not
0.465664	6.85805	3.08892	0.078827	0.288715	FALSE	VEGFA	Breast_Normal_Male_female	Not
0.464959	3.16489	4.53699	0.0331698	0.174239	FALSE	PLAG1	Breast_Normal_Male_female	Not
0.464729	4.75281	8.35291	0.00385071	0.0428556	FALSE	TRMU	Breast_Normal_Male_female	Not
0.464413	4.71827	10.0326	0.00153797	0.0231981	FALSE	MTMR9	Breast_Normal_Male_female	Not
0.464078	3.92307	13.1252	0.000291347	0.00685624	FALSE	LOC106043767	Breast_Normal_Male_female	Not
0.463893	6.47756	7.50515	0.00615229	0.0582464	FALSE	CERT1	Breast_Normal_Male_female	Not
0.463822	3.64681	8.4538	0.00364282	0.0413187	FALSE	LOC125180772	Breast_Normal_Male_female	Not
0.463426	6.32425	11.7361	0.000613003	0.0119148	FALSE	NPTN	Breast_Normal_Male_female	Not
0.46335	-0.58191	0.455223	0.499865	0.751839	FALSE	LOC106039008	Breast_Normal_Male_female	Not
0.462935	8.5094	5.53384	0.0186521	0.12265	FALSE	SLC38A2	Breast_Normal_Male_female	Not
0.462502	7.40613	12.0976	0.000504878	0.0103664	FALSE	TCP1	Breast_Normal_Male_female	Not
0.462343	-0.374049	1.35359	0.244651	0.533683	FALSE	LOC125182695	Breast_Normal_Male_female	Not
0.462085	4.35528	9.86698	0.00168271	0.0246146	FALSE	LOC106046476	Breast_Normal_Male_female	Not
0.461983	1.92395	1.6238	0.202563	0.482724	FALSE	DGKB	Breast_Normal_Male_female	Not
0.461563	4.35162	3.83179	0.0502892	0.223922	FALSE	FREM1	Breast_Normal_Male_female	Not
0.461515	-0.226003	0.840079	0.359374	0.646205	FALSE	ERCC6L	Breast_Normal_Male_female	Not
0.461463	4.38328	3.27814	0.0702086	0.269383	FALSE	ARHGAP28	Breast_Normal_Male_female	Not
0.461362	0.35923	0.343922	0.557574	0.791249	FALSE	LOC106031499	Breast_Normal_Male_female	Not
0.461237	7.61833	20.3311	6.51348e-06	0.000361454	FALSE	SMARCA2	Breast_Normal_Male_female	Not
0.461182	5.94038	1.10125	0.293992	0.585518	FALSE	CCN2	Breast_Normal_Male_female	Not
0.461017	2.36695	0.579833	0.446378	0.714356	FALSE	ADCY8	Breast_Normal_Male_female	Not
0.460851	-0.0607575	0.82561	0.363545	0.65022	FALSE	SLC9A4	Breast_Normal_Male_female	Not
0.460471	4.91726	1.57456	0.209545	0.492422	FALSE	PTPRC	Breast_Normal_Male_female	Not
0.460343	-0.368926	1.56497	0.210939	0.494201	FALSE	LOC125183773	Breast_Normal_Male_female	Not
0.460324	5.40674	12.622	0.000381234	0.00832733	FALSE	RWDD1	Breast_Normal_Male_female	Not
0.459774	-0.196886	1.3732	0.241262	0.52961	FALSE	CUNH4orf47	Breast_Normal_Male_female	Not
0.459517	3.00784	2.10063	0.147239	0.407368	FALSE	GJA5	Breast_Normal_Male_female	Not
0.45934	6.01315	7.53937	0.00603651	0.0574815	FALSE	PAK3	Breast_Normal_Male_female	Not
0.459177	-0.40367	1.03072	0.30999	0.600672	FALSE	LOC106047158	Breast_Normal_Male_female	Not
0.459177	3.17969	7.02637	0.00803178	0.0704754	FALSE	KIAA1328	Breast_Normal_Male_female	Not
0.458888	1.62129	1.06189	0.302784	0.594016	FALSE	KCNA4	Breast_Normal_Male_female	Not
0.458671	6.56283	14.0874	0.000174507	0.00484198	FALSE	IBTK	Breast_Normal_Male_female	Not
0.458654	4.61586	8.11748	0.00438404	0.046822	FALSE	THAP1	Breast_Normal_Male_female	Not
0.458248	-1.61559	0.148536	0.699938	0.871423	FALSE	LOC106038522	Breast_Normal_Male_female	Not
0.458241	5.24031	16.7196	4.33299e-05	0.0017068	FALSE	FKTN	Breast_Normal_Male_female	Not
0.458142	4.24749	1.69182	0.193361	0.471658	FALSE	DDAH1	Breast_Normal_Male_female	Not
0.458053	5.39079	11.9852	0.000536242	0.0107419	FALSE	MCUR1	Breast_Normal_Male_female	Not
0.457804	0.433037	2.64474	0.103893	0.33838	FALSE	PLCXD1	Breast_Normal_Male_female	Not
0.45775	0.0397406	0.335898	0.562206	0.794254	FALSE	LOC125180142	Breast_Normal_Male_female	Not
0.457704	7.0367	19.5588	9.75489e-06	0.000499171	FALSE	ARF4	Breast_Normal_Male_female	Not
0.457606	5.65931	14.2184	0.000162769	0.00462277	FALSE	MIA2	Breast_Normal_Male_female	Not
0.457339	4.32874	7.42411	0.00643555	0.0599945	FALSE	LOC106038922	Breast_Normal_Male_female	Not
0.457329	0.730276	0.643164	0.422567	0.695361	FALSE	RGS17	Breast_Normal_Male_female	Not
0.456879	-0.49823	0.261323	0.609213	0.822475	FALSE	MLN	Breast_Normal_Male_female	Not
0.456838	1.16771	1.37168	0.241523	0.529925	FALSE	CDC7	Breast_Normal_Male_female	Not
0.456838	3.93245	0.732847	0.391962	0.673554	FALSE	PPP2R2C	Breast_Normal_Male_female	Not
0.456825	4.20947	8.05083	0.00454829	0.0478426	FALSE	ALG5	Breast_Normal_Male_female	Not
0.456817	1.16271	0.362487	0.547128	0.785177	FALSE	LOC106036851	Breast_Normal_Male_female	Not
0.456695	6.29455	4.52027	0.0334956	0.175278	FALSE	MRPL15	Breast_Normal_Male_female	Not
0.456643	0.248717	1.02266	0.311889	0.602504	FALSE	LOC125180979	Breast_Normal_Male_female	Not
0.456572	0.700827	3.0251	0.0819851	0.294591	FALSE	LOC106047154	Breast_Normal_Male_female	Not
0.456452	3.4107	3.42719	0.064131	0.256431	FALSE	RASL11B	Breast_Normal_Male_female	Not
0.456303	4.2771	6.77394	0.00924984	0.0776382	FALSE	BDH2	Breast_Normal_Male_female	Not
0.456187	-1.57508	0.119059	0.730057	0.888109	FALSE	LOC106044595	Breast_Normal_Male_female	Not
0.456115	-0.853265	1.24642	0.264237	0.555531	FALSE	TM4SF1	Breast_Normal_Male_female	Not
0.455853	5.4133	8.4838	0.00358323	0.0409078	FALSE	LOC106048089	Breast_Normal_Male_female	Not
0.45561	1.46449	0.260114	0.610042	0.822475	FALSE	LOC106030924	Breast_Normal_Male_female	Not
0.45547	6.64409	8.23241	0.00411488	0.0451208	FALSE	TXN	Breast_Normal_Male_female	Not
0.45542	7.56057	11.7843	0.00059731	0.0117221	FALSE	CCT4	Breast_Normal_Male_female	Not
0.455102	5.57818	13.9622	0.000186524	0.00511494	FALSE	KIAA1143	Breast_Normal_Male_female	Not
0.455041	-0.435869	0.535186	0.464435	0.725999	FALSE	LOC106031192	Breast_Normal_Male_female	Not
0.454955	1.14068	1.39562	0.237459	0.526096	FALSE	BCL2A1	Breast_Normal_Male_female	Not
0.454685	3.98239	0.791834	0.373546	0.658885	FALSE	ZBTB24	Breast_Normal_Male_female	Not
0.454614	-0.932689	0.84271	0.358623	0.64556	FALSE	G6PC2	Breast_Normal_Male_female	Not
0.454512	7.64829	4.93686	0.0262897	0.151628	FALSE	NAA50	Breast_Normal_Male_female	Not
0.454378	5.51766	6.53055	0.0106037	0.085226	FALSE	CRYL1	Breast_Normal_Male_female	Not
0.454197	3.39821	2.21319	0.136835	0.392088	FALSE	TRAF1	Breast_Normal_Male_female	Not
0.454192	5.12861	2.32782	0.12708	0.377032	FALSE	NTMT2	Breast_Normal_Male_female	Not
0.454166	6.20158	12.6721	0.000371153	0.00821285	FALSE	ECI2	Breast_Normal_Male_female	Not
0.453937	4.71379	6.99816	0.00815933	0.071257	FALSE	LOC106044132	Breast_Normal_Male_female	Not
0.45388	4.45635	6.92006	0.00852343	0.0734168	FALSE	MTHFD2	Breast_Normal_Male_female	Not
0.453692	-0.318247	0.980002	0.322198	0.612337	FALSE	LOC125184809	Breast_Normal_Male_female	Not
0.453646	6.86197	6.13929	0.0132211	0.0984894	FALSE	MICU2	Breast_Normal_Male_female	Not
0.453629	5.68623	17.5435	2.80805e-05	0.00119186	FALSE	UBE2N	Breast_Normal_Male_female	Not
0.453434	3.21164	1.18388	0.276567	0.568501	FALSE	LGR5	Breast_Normal_Male_female	Not
0.45319	4.14754	1.92514	0.165292	0.434691	FALSE	NTNG2	Breast_Normal_Male_female	Not
0.452914	5.75638	2.35682	0.124736	0.373822	FALSE	MAP2	Breast_Normal_Male_female	Not
0.452695	2.71058	1.63098	0.201568	0.481594	FALSE	LOC106036144	Breast_Normal_Male_female	Not
0.452475	-0.394185	1.86292	0.172288	0.443046	FALSE	LOC125184972	Breast_Normal_Male_female	Not
0.45208	1.87421	0.954717	0.328521	0.618486	FALSE	LOC106032218	Breast_Normal_Male_female	Not
0.451944	3.13567	1.21928	0.269502	0.561173	FALSE	LOC106049713	Breast_Normal_Male_female	Not
0.45167	2.53625	3.02488	0.0819963	0.294591	FALSE	MASTL	Breast_Normal_Male_female	Not
0.451518	3.67664	4.11325	0.0425484	0.201862	FALSE	LOC106036507	Breast_Normal_Male_female	Not
0.451376	6.12748	17.8506	2.3895e-05	0.00105366	FALSE	STX2	Breast_Normal_Male_female	Not
0.451347	6.46983	11.7045	0.000623507	0.0120918	FALSE	LARP4	Breast_Normal_Male_female	Not
0.451143	5.08684	9.68434	0.00185845	0.0262516	FALSE	UFSP2	Breast_Normal_Male_female	Not
0.451031	5.34059	9.75204	0.00179124	0.0256297	FALSE	DBT	Breast_Normal_Male_female	Not
0.451023	6.26227	6.24096	0.0124829	0.0945336	FALSE	PCNT	Breast_Normal_Male_female	Not
0.450834	6.07859	8.87102	0.00289733	0.0357579	FALSE	SUCLG2	Breast_Normal_Male_female	Not
0.450562	4.19978	1.55124	0.212953	0.49687	FALSE	FBXL2	Breast_Normal_Male_female	Not
0.450097	6.61267	12.6301	0.000379595	0.00832473	FALSE	CUL2	Breast_Normal_Male_female	Not
0.450089	2.88883	2.35236	0.125093	0.374376	FALSE	SLC22A15	Breast_Normal_Male_female	Not
0.450014	1.22806	1.52775	0.21645	0.500839	FALSE	SUSD5	Breast_Normal_Male_female	Not
0.450002	5.96004	3.7878	0.0516274	0.227476	FALSE	ABCC9	Breast_Normal_Male_female	Not
0.449778	2.60012	1.04527	0.306598	0.597483	FALSE	APCDD1	Breast_Normal_Male_female	Not
0.449708	8.01343	3.38313	0.0658667	0.26058	FALSE	CCDC50	Breast_Normal_Male_female	Not
0.449646	4.72832	0.795064	0.372573	0.658053	FALSE	PRLR	Breast_Normal_Male_female	Not
0.449631	2.69137	1.64811	0.199216	0.478411	FALSE	KCNK15	Breast_Normal_Male_female	Not
0.449615	2.21362	4.9791	0.0256554	0.149649	FALSE	TBC1D2	Breast_Normal_Male_female	Not
0.449262	6.18671	9.86685	0.00168283	0.0246146	FALSE	MPDZ	Breast_Normal_Male_female	Not
0.449046	3.03929	0.999582	0.317412	0.607133	FALSE	KCNB1	Breast_Normal_Male_female	Not
0.44903	3.70541	0.267066	0.605307	0.821005	FALSE	COL22A1	Breast_Normal_Male_female	Not
0.448755	4.85229	0.379478	0.537883	0.779717	FALSE	CUNH14orf180	Breast_Normal_Male_female	Not
0.448738	3.28723	3.98311	0.0459586	0.211516	FALSE	TNFAIP8	Breast_Normal_Male_female	Not
0.44844	2.52144	2.04401	0.152806	0.415218	FALSE	HS3ST5	Breast_Normal_Male_female	Not
0.448421	0.546468	0.381735	0.536676	0.778897	FALSE	LOC106034277	Breast_Normal_Male_female	Not
0.448374	4.83851	14.4448	0.000144326	0.00419591	FALSE	POLR1A	Breast_Normal_Male_female	Not
0.447942	4.77431	4.2345	0.0396104	0.193709	FALSE	CMSS1	Breast_Normal_Male_female	Not
0.44769	3.88191	9.15261	0.00248364	0.0321231	FALSE	NSMCE2	Breast_Normal_Male_female	Not
0.447677	6.35591	9.19666	0.00242457	0.0316079	FALSE	MSI2	Breast_Normal_Male_female	Not
0.447524	5.93581	17.3496	3.10971e-05	0.00131311	FALSE	ACTR8	Breast_Normal_Male_female	Not
0.447231	2.68786	1.72872	0.188575	0.465606	FALSE	LOC106038369	Breast_Normal_Male_female	Not
0.447136	9.49045	1.24961	0.263626	0.554959	FALSE	ZNF106	Breast_Normal_Male_female	Not
0.446868	2.08313	2.28584	0.13056	0.382268	FALSE	LOC125184598	Breast_Normal_Male_female	Not
0.446826	-0.833933	0.98351	0.321334	0.61145	FALSE	LOC125184561	Breast_Normal_Male_female	Not
0.446261	8.49314	3.16145	0.0753962	0.281291	FALSE	UGP2	Breast_Normal_Male_female	Not
0.445699	0.0641053	0.29131	0.589382	0.811173	FALSE	CRYGS	Breast_Normal_Male_female	Not
0.445616	3.55548	3.62191	0.0570235	0.239839	FALSE	LOC106039708	Breast_Normal_Male_female	Not
0.445072	6.74154	8.8472	0.00293539	0.0360319	FALSE	BMPR2	Breast_Normal_Male_female	Not
0.44495	6.57196	8.0063	0.0046615	0.0485786	FALSE	TVP23C	Breast_Normal_Male_female	Not
0.444941	4.45193	2.08494	0.148758	0.40957	FALSE	SORCS2	Breast_Normal_Male_female	Not
0.444886	3.87122	6.86051	0.00881214	0.0753136	FALSE	MLH1	Breast_Normal_Male_female	Not
0.444805	1.71643	1.20801	0.271726	0.563214	FALSE	ARHGAP15	Breast_Normal_Male_female	Not
0.444785	3.51732	1.53085	0.215984	0.500389	FALSE	JAKMIP2	Breast_Normal_Male_female	Not
0.444781	3.34784	0.875744	0.34937	0.637685	FALSE	NTS	Breast_Normal_Male_female	Not
0.444699	4.01181	5.49708	0.0190483	0.124118	FALSE	METTL6	Breast_Normal_Male_female	Not
0.444211	3.68289	9.33227	0.00225153	0.0300473	FALSE	RAD51AP1	Breast_Normal_Male_female	Not
0.444207	2.86688	2.01588	0.155661	0.419737	FALSE	CFAP97D1	Breast_Normal_Male_female	Not
0.444001	2.19417	1.65894	0.197746	0.477253	FALSE	LOC106032884	Breast_Normal_Male_female	Not
0.443407	-0.757758	0.60385	0.437113	0.70706	FALSE	LOC106044209	Breast_Normal_Male_female	Not
0.44335	-1.56026	0.142239	0.706065	0.875016	FALSE	HOXA13	Breast_Normal_Male_female	Not
0.443332	-1.24634	0.372392	0.541704	0.781831	FALSE	LOC106037773	Breast_Normal_Male_female	Not
0.442916	2.59163	2.11598	0.145769	0.405007	FALSE	TOP1MT	Breast_Normal_Male_female	Not
0.442806	7.72559	5.96596	0.0145847	0.104936	FALSE	FAM13B	Breast_Normal_Male_female	Not
0.44241	3.04666	3.92458	0.047585	0.2158	FALSE	LOC106045689	Breast_Normal_Male_female	Not
0.4422	5.91626	15.7314	7.30034e-05	0.00254597	FALSE	CCNDBP1	Breast_Normal_Male_female	Not
0.442193	7.19673	0.8601	0.353711	0.641003	FALSE	LOC106045370	Breast_Normal_Male_female	Not
0.442057	1.64508	1.06189	0.302784	0.594016	FALSE	METTL24	Breast_Normal_Male_female	Not
0.442018	1.20639	0.863308	0.352815	0.640227	FALSE	ANKRD31	Breast_Normal_Male_female	Not
0.441979	5.64272	10.6217	0.00111769	0.0183093	FALSE	DCAF13	Breast_Normal_Male_female	Not
0.4418	0.198431	1.04442	0.306797	0.597682	FALSE	LOC125182707	Breast_Normal_Male_female	Not
0.441646	0.685003	1.81442	0.177979	0.451666	FALSE	LOC125180989	Breast_Normal_Male_female	Not
0.44141	5.73597	7.90614	0.00492673	0.0502025	FALSE	YPEL2	Breast_Normal_Male_female	Not
0.441107	4.33495	1.54026	0.214579	0.499104	FALSE	CUNH3orf14	Breast_Normal_Male_female	Not
0.440984	-0.618072	0.358565	0.549305	0.786235	FALSE	LOC106041008	Breast_Normal_Male_female	Not
0.440873	7.00265	1.75935	0.184706	0.459973	FALSE	MYLK	Breast_Normal_Male_female	Not
0.440822	0.561114	2.13625	0.143853	0.402611	FALSE	LOC125183396	Breast_Normal_Male_female	Not
0.440819	5.42041	3.52601	0.0604129	0.247944	FALSE	COQ6	Breast_Normal_Male_female	Not
0.44077	0.812839	0.98895	0.319999	0.610418	FALSE	KIF25	Breast_Normal_Male_female	Not
0.440728	1.41262	2.46103	0.116703	0.360827	FALSE	RAD51B	Breast_Normal_Male_female	Not
0.440583	5.61145	3.78709	0.0516493	0.227512	FALSE	SACS	Breast_Normal_Male_female	Not
0.440524	7.42994	0.175717	0.67508	0.856482	FALSE	MYBPH	Breast_Normal_Male_female	Not
0.44033	-1.76121	0.145786	0.702595	0.873379	FALSE	FAM83G	Breast_Normal_Male_female	Not
0.44022	0.463733	1.4156	0.234129	0.522333	FALSE	LOC106037521	Breast_Normal_Male_female	Not
0.440179	5.20537	0.297446	0.585488	0.809395	FALSE	LOC106045192	Breast_Normal_Male_female	Not
0.440057	3.84061	2.88098	0.0896316	0.309564	FALSE	LRRC8B	Breast_Normal_Male_female	Not
0.439512	7.32904	12.6498	0.000375601	0.00827027	FALSE	ALDH7A1	Breast_Normal_Male_female	Not
0.439259	7.85039	3.79649	0.0513603	0.226969	FALSE	NAMPT	Breast_Normal_Male_female	Not
0.439231	-0.913484	1.12921	0.287943	0.579627	FALSE	TRNAC-GCA_3	Breast_Normal_Male_female	Not
0.439143	-1.11814	0.492245	0.482928	0.739773	FALSE	LOC125182582	Breast_Normal_Male_female	Not
0.439074	-0.949867	0.52407	0.469111	0.728772	FALSE	LOC106030738	Breast_Normal_Male_female	Not
0.438888	2.05508	0.921801	0.337003	0.625705	FALSE	STC2	Breast_Normal_Male_female	Not
0.43861	3.28891	5.81762	0.0158664	0.111281	FALSE	TRMT61A	Breast_Normal_Male_female	Not
0.438587	-0.685128	0.70388	0.401483	0.678962	FALSE	LOC106033012	Breast_Normal_Male_female	Not
0.438553	6.48659	4.46862	0.0345228	0.178324	FALSE	DENND4A	Breast_Normal_Male_female	Not
0.438521	2.90938	7.07021	0.00783761	0.0692154	FALSE	LOC125181476	Breast_Normal_Male_female	Not
0.438463	6.29129	9.02163	0.00266804	0.0336858	FALSE	MRPS35	Breast_Normal_Male_female	Not
0.438411	5.95375	5.09341	0.0240169	0.143507	FALSE	WNK2	Breast_Normal_Male_female	Not
0.438218	2.4326	0.910362	0.340018	0.628744	FALSE	CUNH15orf48	Breast_Normal_Male_female	Not
0.438193	9.45975	0.312512	0.576143	0.804007	FALSE	TRDN	Breast_Normal_Male_female	Not
0.438112	4.6252	12.0442	0.000519544	0.0105619	FALSE	ZWILCH	Breast_Normal_Male_female	Not
0.43788	2.21894	7.83113	0.00513539	0.0515926	FALSE	WDR25	Breast_Normal_Male_female	Not
0.437826	2.17155	1.95465	0.162086	0.429602	FALSE	FBXO2	Breast_Normal_Male_female	Not
0.437719	1.29567	2.45918	0.11684	0.361093	FALSE	LOC125179680	Breast_Normal_Male_female	Not
0.43764	1.9287	2.85402	0.0911457	0.312494	FALSE	GRK7	Breast_Normal_Male_female	Not
0.4376	-0.889738	1.03438	0.309132	0.600141	FALSE	LOC125184045	Breast_Normal_Male_female	Not
0.437419	-0.694505	1.47343	0.224805	0.511571	FALSE	LOC106036509	Breast_Normal_Male_female	Not
0.436866	4.73289	11.7929	0.00059457	0.0116823	FALSE	RABL3	Breast_Normal_Male_female	Not
0.436832	-0.0294567	0.563308	0.452931	0.719431	FALSE	LOC125183628	Breast_Normal_Male_female	Not
0.436742	2.67684	2.63038	0.104836	0.340123	FALSE	NSDHL	Breast_Normal_Male_female	Not
0.436733	2.52898	5.15657	0.0231586	0.14089	FALSE	B4GALT1	Breast_Normal_Male_female	Not
0.436639	2.80029	1.62684	0.20214	0.482273	FALSE	KCNG1	Breast_Normal_Male_female	Not
0.436566	4.81256	1.74821	0.186102	0.461769	FALSE	KIF5C	Breast_Normal_Male_female	Not
0.436395	-0.195693	0.153858	0.694875	0.868668	FALSE	SYT13	Breast_Normal_Male_female	Not
0.436172	3.44954	11.9351	0.000550856	0.0109944	FALSE	SLC35A5	Breast_Normal_Male_female	Not
0.435611	4.22471	7.22355	0.00719533	0.0653708	FALSE	LOC106042480	Breast_Normal_Male_female	Not
0.435253	6.16858	6.4034	0.0113902	0.0887438	FALSE	FSD1L	Breast_Normal_Male_female	Not
0.43522	0.453317	2.30187	0.129218	0.380043	FALSE	LOC125183294	Breast_Normal_Male_female	Not
0.434914	4.30454	3.5006	0.0613465	0.25013	FALSE	PMEPA1	Breast_Normal_Male_female	Not
0.434883	-0.571958	1.20415	0.272493	0.563867	FALSE	LOC106032062	Breast_Normal_Male_female	Not
0.43486	-0.708779	0.768641	0.380638	0.665069	FALSE	LOC125184589	Breast_Normal_Male_female	Not
0.434507	0.0447417	1.97252	0.160181	0.426993	FALSE	LOC106041016	Breast_Normal_Male_female	Not
0.43434	4.96276	12.2242	0.000471745	0.00985864	FALSE	FDX1	Breast_Normal_Male_female	Not
0.43424	3.13554	3.45306	0.0631346	0.253936	FALSE	MTFR2	Breast_Normal_Male_female	Not
0.434138	4.4136	4.80183	0.0284295	0.159217	FALSE	KCNN3	Breast_Normal_Male_female	Not
0.433326	5.43392	7.82597	0.00515007	0.0516769	FALSE	MICU3	Breast_Normal_Male_female	Not
0.433316	3.16029	0.940809	0.33207	0.622101	FALSE	SLC6A15	Breast_Normal_Male_female	Not
0.433278	4.94803	8.35282	0.0038509	0.0428556	FALSE	TFDP1	Breast_Normal_Male_female	Not
0.433262	3.94515	8.75697	0.0030842	0.0369611	FALSE	ATAD5	Breast_Normal_Male_female	Not
0.433172	5.30675	3.15627	0.075636	0.281531	FALSE	RHOQ	Breast_Normal_Male_female	Not
0.43293	5.92952	18.9613	1.334e-05	0.000648293	FALSE	ATE1	Breast_Normal_Male_female	Not
0.432851	4.65829	1.38218	0.23973	0.528422	FALSE	NSG1	Breast_Normal_Male_female	Not
0.432429	2.5766	0.949212	0.32992	0.620124	FALSE	ENTPD3	Breast_Normal_Male_female	Not
0.432277	3.27384	6.48638	0.0108704	0.0865943	FALSE	LOC125182849	Breast_Normal_Male_female	Not
0.432211	0.747238	0.983582	0.321316	0.61145	FALSE	TNFSF11	Breast_Normal_Male_female	Not
0.432018	5.18178	7.92045	0.00488792	0.049962	FALSE	UGDH	Breast_Normal_Male_female	Not
0.431768	2.99528	3.44822	0.0633199	0.254426	FALSE	OXNAD1	Breast_Normal_Male_female	Not
0.431673	-0.10115	2.30573	0.128898	0.37952	FALSE	LOC106029560	Breast_Normal_Male_female	Not
0.431541	4.44451	2.05612	0.151596	0.413894	FALSE	SLC16A7	Breast_Normal_Male_female	Not
0.431464	3.65866	7.03847	0.0079777	0.0700758	FALSE	HHAT	Breast_Normal_Male_female	Not
0.431404	4.76453	4.21417	0.0400877	0.194932	FALSE	LOC106048016	Breast_Normal_Male_female	Not
0.431301	6.31934	11.1044	0.000861221	0.01531	FALSE	NAA15	Breast_Normal_Male_female	Not
0.43126	4.03626	1.23126	0.267162	0.559037	FALSE	LOC106043688	Breast_Normal_Male_female	Not
0.431037	-1.27481	0.390137	0.532227	0.775927	FALSE	NMU	Breast_Normal_Male_female	Not
0.430791	7.5865	3.85631	0.0495593	0.221936	FALSE	OCIAD1	Breast_Normal_Male_female	Not
0.430469	6.19647	12.5074	0.000405339	0.00873035	FALSE	NOLC1	Breast_Normal_Male_female	Not
0.430459	1.17242	0.410576	0.521677	0.768682	FALSE	LOC125179966	Breast_Normal_Male_female	Not
0.430456	5.35151	6.92518	0.00849905	0.0732837	FALSE	PLA2G7	Breast_Normal_Male_female	Not
0.430318	3.8006	5.14103	0.0233668	0.141456	FALSE	RTEL1	Breast_Normal_Male_female	Not
0.430292	1.58059	1.90369	0.167666	0.437573	FALSE	DLK1	Breast_Normal_Male_female	Not
0.430244	2.19617	1.59284	0.206921	0.488997	FALSE	KIF2C	Breast_Normal_Male_female	Not
0.430193	0.798704	1.33497	0.247924	0.537632	FALSE	P2RY8	Breast_Normal_Male_female	Not
0.429972	2.76827	0.450062	0.502306	0.753849	FALSE	SDK2	Breast_Normal_Male_female	Not
0.429964	6.88977	14.874	0.000114933	0.00360974	FALSE	EIF1AX	Breast_Normal_Male_female	Not
0.42989	5.37482	15.4919	8.28607e-05	0.00281795	FALSE	CUNH12orf4	Breast_Normal_Male_female	Not
0.429698	3.76133	3.24756	0.0715297	0.272154	FALSE	SULT4A1	Breast_Normal_Male_female	Not
0.429686	4.59233	12.4064	0.000427859	0.00911545	FALSE	PARN	Breast_Normal_Male_female	Not
0.429683	6.31148	4.24121	0.0394541	0.193282	FALSE	GBE1	Breast_Normal_Male_female	Not
0.429622	5.87396	0.406383	0.523811	0.769629	FALSE	MME	Breast_Normal_Male_female	Not
0.429592	-0.979562	0.172393	0.677994	0.858161	FALSE	ZP2	Breast_Normal_Male_female	Not
0.429486	3.8642	5.49423	0.0190794	0.124118	FALSE	E2F5	Breast_Normal_Male_female	Not
0.429127	4.37054	0.969912	0.324702	0.614536	FALSE	AOAH	Breast_Normal_Male_female	Not
0.42906	0.0512127	0.739709	0.389754	0.671995	FALSE	LOC106048978	Breast_Normal_Male_female	Not
0.429051	2.29675	4.70522	0.0300712	0.165388	FALSE	LRRC70	Breast_Normal_Male_female	Not
0.428813	4.50151	8.50484	0.00354203	0.0405162	FALSE	ADNP2	Breast_Normal_Male_female	Not
0.428777	4.3379	0.440028	0.507109	0.757803	FALSE	SHISAL1	Breast_Normal_Male_female	Not
0.428395	1.81104	0.84982	0.356603	0.643555	FALSE	DCDC2B	Breast_Normal_Male_female	Not
0.428339	3.3731	1.2929	0.255514	0.547206	FALSE	SYT17	Breast_Normal_Male_female	Not
0.428315	5.94885	5.47514	0.0192888	0.124985	FALSE	MRPL13	Breast_Normal_Male_female	Not
0.428063	1.40696	2.43178	0.118898	0.364437	FALSE	RIMOC1	Breast_Normal_Male_female	Not
0.428013	5.43791	6.02456	0.0141082	0.102631	FALSE	TBC1D7	Breast_Normal_Male_female	Not
0.427859	1.89003	1.53685	0.215088	0.49929	FALSE	LACTBL1	Breast_Normal_Male_female	Not
0.427737	5.55313	1.74547	0.186447	0.462277	FALSE	CDH11	Breast_Normal_Male_female	Not
0.427727	4.78878	4.76697	0.0290108	0.161388	FALSE	SLC35D2	Breast_Normal_Male_female	Not
0.42757	1.77189	0.552055	0.457479	0.722056	FALSE	LOC106038665	Breast_Normal_Male_female	Not
0.427565	6.25259	11.3217	0.000766045	0.0141066	FALSE	ARHGEF7	Breast_Normal_Male_female	Not
0.427455	7.01042	7.29891	0.00689963	0.0634405	FALSE	HSPA4L	Breast_Normal_Male_female	Not
0.427395	10.4999	1.41302	0.234556	0.522842	FALSE	LDB3	Breast_Normal_Male_female	Not
0.427386	0.388223	0.128279	0.720223	0.882137	FALSE	ERICH5	Breast_Normal_Male_female	Not
0.426993	2.58666	4.87897	0.0271859	0.154785	FALSE	UTP23	Breast_Normal_Male_female	Not
0.426811	3.38845	1.60638	0.205001	0.486681	FALSE	CCNA2	Breast_Normal_Male_female	Not
0.425817	1.22563	3.70433	0.0542714	0.233281	FALSE	LOC106045174	Breast_Normal_Male_female	Not
0.425669	-0.167844	0.750476	0.386325	0.670376	FALSE	LOC125183086	Breast_Normal_Male_female	Not
0.425299	7.30806	3.14816	0.0760127	0.282677	FALSE	ZCCHC24	Breast_Normal_Male_female	Not
0.425168	6.08285	10.0756	0.00150244	0.0228594	FALSE	MED6	Breast_Normal_Male_female	Not
0.425164	-1.07607	0.379888	0.537663	0.779493	FALSE	LOC106049950	Breast_Normal_Male_female	Not
0.425146	3.75693	1.62936	0.201791	0.481893	FALSE	LOC106038242	Breast_Normal_Male_female	Not
0.424987	6.3669	0.212276	0.644989	0.842311	FALSE	ASPN	Breast_Normal_Male_female	Not
0.424836	6.05007	7.94967	0.00480962	0.0495316	FALSE	LIAS	Breast_Normal_Male_female	Not
0.424828	5.24328	13.9503	0.000187704	0.00513017	FALSE	WDR12	Breast_Normal_Male_female	Not
0.424771	5.79657	5.01477	0.025132	0.147857	FALSE	ERGIC3	Breast_Normal_Male_female	Not
0.424639	-0.638953	0.716373	0.397336	0.67582	FALSE	LOC106040686	Breast_Normal_Male_female	Not
0.424177	5.64264	11.5135	0.000690929	0.0130601	FALSE	NOC3L	Breast_Normal_Male_female	Not
0.424093	3.25509	3.35109	0.0671604	0.263414	FALSE	LARP6	Breast_Normal_Male_female	Not
0.423908	3.54488	4.86258	0.0274452	0.155814	FALSE	SETD9	Breast_Normal_Male_female	Not
0.423807	3.92625	6.61132	0.0101332	0.0824819	FALSE	GNE	Breast_Normal_Male_female	Not
0.423767	3.31217	4.62439	0.0315205	0.169312	FALSE	GLMN	Breast_Normal_Male_female	Not
0.42359	0.915607	2.26029	0.132729	0.385673	FALSE	LOC106035668	Breast_Normal_Male_female	Not
0.423309	4.26664	9.62238	0.00192221	0.0268063	FALSE	ZCCHC10	Breast_Normal_Male_female	Not
0.423291	2.17207	3.21982	0.0727514	0.275515	FALSE	MOB3C	Breast_Normal_Male_female	Not
0.422853	6.87043	9.43928	0.00212387	0.0289005	FALSE	CAPZA1	Breast_Normal_Male_female	Not
0.422622	0.797233	0.695892	0.404168	0.680755	FALSE	LOC125179928	Breast_Normal_Male_female	Not
0.422354	1.36176	0.517007	0.472121	0.73103	FALSE	LOC106036125	Breast_Normal_Male_female	Not
0.422227	4.26564	6.89521	0.00864272	0.0742885	FALSE	RNGTT	Breast_Normal_Male_female	Not
0.422172	4.2114	8.65261	0.00326593	0.0385389	FALSE	CCZ1	Breast_Normal_Male_female	Not
0.422113	4.64209	4.54651	0.0329859	0.173662	FALSE	PDZD2	Breast_Normal_Male_female	Not
0.422019	5.56913	8.22564	0.00413027	0.0452594	FALSE	LAP3	Breast_Normal_Male_female	Not
0.421905	-1.10801	0.480981	0.487978	0.7434	FALSE	LOC106035663	Breast_Normal_Male_female	Not
0.421863	3.3153	1.10648	0.292848	0.584439	FALSE	LOC106049910	Breast_Normal_Male_female	Not
0.421738	1.58983	0.582376	0.445382	0.713485	FALSE	FZD10	Breast_Normal_Male_female	Not
0.421718	1.46948	0.98392	0.321233	0.61145	FALSE	IRAG2	Breast_Normal_Male_female	Not
0.421609	2.77786	2.71112	0.0996509	0.330671	FALSE	LOC125181580	Breast_Normal_Male_female	Not
0.421414	5.69444	11.6054	0.000657622	0.0125868	FALSE	MRPS5	Breast_Normal_Male_female	Not
0.421333	-0.155488	0.560505	0.454057	0.719818	FALSE	LOC125182638	Breast_Normal_Male_female	Not
0.421295	7.39189	4.98801	0.0255235	0.149358	FALSE	GFM1	Breast_Normal_Male_female	Not
0.421187	4.03824	1.70227	0.191992	0.469854	FALSE	XYLB	Breast_Normal_Male_female	Not
0.421183	4.93789	12.1435	0.000492593	0.0102163	FALSE	LNPK	Breast_Normal_Male_female	Not
0.420715	4.25084	9.84359	0.00170425	0.0247734	FALSE	NUP37	Breast_Normal_Male_female	Not
0.420707	6.54873	6.64694	0.00993263	0.0814952	FALSE	PARVA	Breast_Normal_Male_female	Not
0.42044	0.0295854	0.384904	0.53499	0.777746	FALSE	FAM83B	Breast_Normal_Male_female	Not
0.420292	2.73677	2.2911	0.130118	0.381731	FALSE	STARD6	Breast_Normal_Male_female	Not
0.420187	3.64693	0.203606	0.651826	0.845689	FALSE	KL	Breast_Normal_Male_female	Not
0.420014	5.56154	3.08866	0.0788399	0.288715	FALSE	LAPTM5	Breast_Normal_Male_female	Not
0.419805	4.44548	6.96543	0.00830994	0.07226	FALSE	IARS1	Breast_Normal_Male_female	Not
0.419617	-1.0023	0.262485	0.608418	0.822406	FALSE	FYB2	Breast_Normal_Male_female	Not
0.419427	0.529854	0.533466	0.465153	0.726501	FALSE	DRD3	Breast_Normal_Male_female	Not
0.418918	5.99919	0.902128	0.342212	0.630929	FALSE	SLIT3	Breast_Normal_Male_female	Not
0.418911	4.00711	1.37788	0.240463	0.528691	FALSE	XYLT1	Breast_Normal_Male_female	Not
0.418586	4.06254	7.71535	0.00547532	0.0540035	FALSE	USP12	Breast_Normal_Male_female	Not
0.418557	3.45408	4.37611	0.0364461	0.18434	FALSE	LEKR1	Breast_Normal_Male_female	Not
0.41852	3.23041	4.47575	0.034379	0.177805	FALSE	INTS12	Breast_Normal_Male_female	Not
0.418481	5.03466	7.38788	0.00656649	0.0609385	FALSE	GCLC	Breast_Normal_Male_female	Not
0.418071	1.95468	2.95961	0.0853684	0.301044	FALSE	BARD1	Breast_Normal_Male_female	Not
0.417975	-1.85268	0.217899	0.640646	0.840282	FALSE	LOC106034442	Breast_Normal_Male_female	Not
0.417969	7.63373	5.39749	0.0201657	0.128239	FALSE	EIF3J	Breast_Normal_Male_female	Not
0.417832	12.8984	0.178464	0.672697	0.855749	FALSE	TNNT3	Breast_Normal_Male_female	Not
0.417741	-1.46649	0.565076	0.452222	0.718603	FALSE	LOC106039175	Breast_Normal_Male_female	Not
0.41747	4.83022	7.69872	0.00552599	0.0543437	FALSE	UCHL3	Breast_Normal_Male_female	Not
0.41739	3.09046	1.18565	0.27621	0.568142	FALSE	MMD2	Breast_Normal_Male_female	Not
0.417386	7.5459	6.14316	0.0131921	0.0984076	FALSE	HYOU1	Breast_Normal_Male_female	Not
0.417303	0.383487	1.18681	0.275975	0.567994	FALSE	CENPL	Breast_Normal_Male_female	Not
0.41717	4.63467	8.85245	0.00292696	0.0359867	FALSE	HOXA7	Breast_Normal_Male_female	Not
0.417066	6.59328	8.00661	0.00466068	0.0485786	FALSE	LOC106031962	Breast_Normal_Male_female	Not
0.416882	3.27725	2.15731	0.141893	0.399908	FALSE	STAMBPL1	Breast_Normal_Male_female	Not
0.416788	2.02524	0.788161	0.374657	0.659746	FALSE	KLHL32	Breast_Normal_Male_female	Not
0.416754	3.1241	1.78328	0.181747	0.456251	FALSE	LOC106029886	Breast_Normal_Male_female	Not
0.416685	6.18458	14.1584	0.000168046	0.00470243	FALSE	ARHGAP5	Breast_Normal_Male_female	Not
0.416561	4.59598	1.97048	0.160397	0.42743	FALSE	DOCK5	Breast_Normal_Male_female	Not
0.416509	1.91422	5.4827	0.0192055	0.124692	FALSE	CRADD	Breast_Normal_Male_female	Not
0.416352	5.02833	2.90057	0.0885484	0.308352	FALSE	LGALSL	Breast_Normal_Male_female	Not
0.416317	4.20411	5.34509	0.0207807	0.130633	FALSE	POT1	Breast_Normal_Male_female	Not
0.416285	1.2292	3.79934	0.0512727	0.22667	FALSE	ANKDD1B	Breast_Normal_Male_female	Not
0.416248	6.33425	10.2354	0.00137774	0.0214635	FALSE	ABCB10	Breast_Normal_Male_female	Not
0.416212	4.59978	2.81605	0.0933258	0.316903	FALSE	LOC106042166	Breast_Normal_Male_female	Not
0.416009	3.69345	8.56021	0.0034359	0.0397355	FALSE	SASS6	Breast_Normal_Male_female	Not
0.41597	0.64177	0.577398	0.447334	0.714986	FALSE	CD96	Breast_Normal_Male_female	Not
0.415878	5.71787	18.7392	1.49869e-05	0.000713549	FALSE	ABCB7	Breast_Normal_Male_female	Not
0.415793	3.59238	1.89088	0.169102	0.439351	FALSE	LOC125182808	Breast_Normal_Male_female	Not
0.41575	2.40494	0.515359	0.472828	0.73167	FALSE	LOC106046264	Breast_Normal_Male_female	Not
0.415638	2.07945	2.45318	0.117287	0.361592	FALSE	MLLT3	Breast_Normal_Male_female	Not
0.415499	9.40003	1.55336	0.21264	0.496351	FALSE	RYR3	Breast_Normal_Male_female	Not
0.415344	4.35454	6.4646	0.0110045	0.0870291	FALSE	SLC38A9	Breast_Normal_Male_female	Not
0.415233	5.88173	8.55937	0.00343749	0.0397355	FALSE	KPNA1	Breast_Normal_Male_female	Not
0.415185	6.69787	16.1785	5.76437e-05	0.00214707	FALSE	USP10	Breast_Normal_Male_female	Not
0.415092	6.01393	9.21852	0.00239579	0.0313572	FALSE	SLC12A2	Breast_Normal_Male_female	Not
0.415072	3.25861	0.369438	0.543311	0.782483	FALSE	CCDC195	Breast_Normal_Male_female	Not
0.414985	4.10901	7.13819	0.00754595	0.067579	FALSE	UBLCP1	Breast_Normal_Male_female	Not
0.414875	6.81794	3.79183	0.0515033	0.227282	FALSE	LOC106036566	Breast_Normal_Male_female	Not
0.414871	0.637572	0.292196	0.588817	0.811155	FALSE	NWD2	Breast_Normal_Male_female	Not
0.414861	6.83209	3.72841	0.0534943	0.231419	FALSE	DTNA	Breast_Normal_Male_female	Not
0.414827	6.08538	7.66225	0.00563881	0.0551657	FALSE	PTDSS1	Breast_Normal_Male_female	Not
0.414814	3.97997	1.37945	0.240195	0.528459	FALSE	LANCL3	Breast_Normal_Male_female	Not
0.414592	0.855019	2.53908	0.111059	0.351249	FALSE	LOC106046207	Breast_Normal_Male_female	Not
0.414393	3.15645	3.2967	0.0694191	0.267986	FALSE	LOC106048981	Breast_Normal_Male_female	Not
0.414279	5.64604	8.044	0.00456545	0.0479489	FALSE	CRNKL1	Breast_Normal_Male_female	Not
0.414208	4.28502	5.60365	0.0179231	0.119871	FALSE	ODF2	Breast_Normal_Male_female	Not
0.41408	4.79875	6.17062	0.0129889	0.0971563	FALSE	KATNB1	Breast_Normal_Male_female	Not
0.414064	2.98857	1.87616	0.170771	0.44119	FALSE	ARHGAP22	Breast_Normal_Male_female	Not
0.413887	4.96047	0.407956	0.523009	0.769508	FALSE	ASB10	Breast_Normal_Male_female	Not
0.413871	0.228651	1.91478	0.166433	0.436195	FALSE	LOC125179983	Breast_Normal_Male_female	Not
0.413823	6.0152	10.9207	0.000950967	0.0163224	FALSE	ANAPC1	Breast_Normal_Male_female	Not
0.413418	4.94947	8.78642	0.00303482	0.0365469	FALSE	CDKAL1	Breast_Normal_Male_female	Not
0.413369	2.5128	1.20712	0.271904	0.563214	FALSE	SLC6A1	Breast_Normal_Male_female	Not
0.41318	2.38455	2.36446	0.124127	0.372676	FALSE	IFFO2	Breast_Normal_Male_female	Not
0.413159	2.46431	4.17411	0.0410462	0.197894	FALSE	LOC125180543	Breast_Normal_Male_female	Not
0.413066	0.764201	1.42798	0.232095	0.520488	FALSE	LOC106032464	Breast_Normal_Male_female	Not
0.413006	5.3861	12.9851	0.000313971	0.00726125	FALSE	PHF6	Breast_Normal_Male_female	Not
0.412838	3.85234	2.86209	0.0906899	0.311953	FALSE	HUNK	Breast_Normal_Male_female	Not
0.412783	0.629637	2.3054	0.128925	0.37952	FALSE	LOC125183672	Breast_Normal_Male_female	Not
0.412716	6.08696	2.02459	0.15477	0.418066	FALSE	SNTB1	Breast_Normal_Male_female	Not
0.412699	6.28827	2.11253	0.146097	0.405576	FALSE	ACSBG2	Breast_Normal_Male_female	Not
0.412384	-0.514867	0.480906	0.488012	0.7434	FALSE	LOC106039162	Breast_Normal_Male_female	Not
0.412051	1.56433	2.30135	0.129262	0.380102	FALSE	ERI2	Breast_Normal_Male_female	Not
0.411996	7.84472	2.04758	0.152448	0.414728	FALSE	CFL2	Breast_Normal_Male_female	Not
0.411943	3.83572	0.901694	0.342328	0.630929	FALSE	LOC125181903	Breast_Normal_Male_female	Not
0.411791	3.43302	4.57256	0.0324881	0.17259	FALSE	LOC106034075	Breast_Normal_Male_female	Not
0.411765	6.43773	5.43993	0.0196814	0.126402	FALSE	SEC23A	Breast_Normal_Male_female	Not
0.41166	5.51556	1.17909	0.277541	0.569291	FALSE	LOC106045189	Breast_Normal_Male_female	Not
0.411592	1.62875	2.81431	0.0934269	0.317138	FALSE	FBXO48	Breast_Normal_Male_female	Not
0.411575	5.34071	7.21385	0.00723433	0.0656525	FALSE	ANKRD46	Breast_Normal_Male_female	Not
0.411489	2.1875	1.74511	0.186492	0.462318	FALSE	GPR176	Breast_Normal_Male_female	Not
0.411389	4.43389	6.58846	0.0102642	0.0832592	FALSE	MDM1	Breast_Normal_Male_female	Not
0.411363	5.66424	11.8714	0.000570011	0.0112943	FALSE	ADSS2	Breast_Normal_Male_female	Not
0.41101	8.38387	4.17438	0.0410395	0.197894	FALSE	AOX1	Breast_Normal_Male_female	Not
[truncated: 14,427 more rows]

## Sheet: Table S3 DEGs Leg
logFC	logCPM	LR	PValue	FDR	Significant	geneID	Genos	UpDown
5.87389	-1.4737	12.2925	0.000454778	0.00895705	TRUE	LOC106036562	Leg_Normal_Male_female_PEmode	Up
5.79528	11.1244	21.5035	3.53183e-06	0.000195333	TRUE	PRL	Leg_Normal_Male_female_PEmode	Up
4.77617	1.10302	24.0048	9.60966e-07	6.46919e-05	TRUE	LOC106033779	Leg_Normal_Male_female_PEmode	Up
4.64026	-0.810269	13.9288	0.000189862	0.00458628	TRUE	LOC106030713	Leg_Normal_Male_female_PEmode	Up
4.61559	-1.51214	15.256	9.38761e-05	0.00270054	TRUE	LOC125180545	Leg_Normal_Male_female_PEmode	Up
4.57986	-1.34084	18.0408	2.16219e-05	0.000820233	TRUE	LGSN	Leg_Normal_Male_female_PEmode	Up
4.49196	-2.1648	13.7971	0.000203649	0.00483403	TRUE	LOC125184722	Leg_Normal_Male_female_PEmode	Up
4.43098	11.7485	29.6827	5.08879e-08	5.03545e-06	TRUE	CGA	Leg_Normal_Male_female_PEmode	Up
4.1847	-1.20381	23.1265	1.51685e-06	9.60333e-05	TRUE	LOC125179647	Leg_Normal_Male_female_PEmode	Up
4.16294	5.65597	22.5143	2.0858e-06	0.000124135	TRUE	IGFN1	Leg_Normal_Male_female_PEmode	Up
4.12923	2.8699	12.9521	0.000319562	0.00690675	TRUE	TMEM163	Leg_Normal_Male_female_PEmode	Up
4.10151	0.353199	13.4655	0.000242993	0.00555905	TRUE	GLP1R	Leg_Normal_Male_female_PEmode	Up
4.05106	-2.49062	11.0195	0.000901587	0.0145619	TRUE	LOC106033760	Leg_Normal_Male_female_PEmode	Up
4.04534	1.98669	13.4867	0.000240255	0.00551947	TRUE	SIGIRR	Leg_Normal_Male_female_PEmode	Up
4.0437	-0.463497	12.6071	0.000384282	0.00793599	TRUE	LOC106041382	Leg_Normal_Male_female_PEmode	Up
4.04313	7.94743	11.3549	0.000752484	0.0127501	TRUE	GHRHR	Leg_Normal_Male_female_PEmode	Up
4.00681	1.97917	38.3216	5.99961e-10	8.42304e-08	TRUE	LOC106035130	Leg_Normal_Male_female_PEmode	Up
3.94324	1.1377	11.1048	0.000861029	0.0140589	TRUE	TMEM196	Leg_Normal_Male_female_PEmode	Up
3.94071	2.04673	43.639	3.94883e-11	7.05038e-09	TRUE	LOC125185016	Leg_Normal_Male_female_PEmode	Up
3.92227	-1.7973	15.6275	7.71243e-05	0.00231176	TRUE	SLC51B	Leg_Normal_Male_female_PEmode	Up
3.81103	-1.37352	22.9361	1.67478e-06	0.000103523	TRUE	LOC106041452	Leg_Normal_Male_female_PEmode	Up
3.75398	4.46194	16.7307	4.30779e-05	0.00144408	TRUE	STRIT1	Leg_Normal_Male_female_PEmode	Up
3.7042	3.64693	18.0512	2.1504e-05	0.000817651	TRUE	KL	Leg_Normal_Male_female_PEmode	Up
3.69668	1.97624	9.39126	0.00218023	0.0277344	TRUE	LOC106043001	Leg_Normal_Male_female_PEmode	Up
3.67574	0.8997	10.2998	0.00133041	0.0193736	TRUE	SNCB	Leg_Normal_Male_female_PEmode	Up
3.55233	-1.90168	10.6809	0.00108245	0.0167108	TRUE	LOC106044513	Leg_Normal_Male_female_PEmode	Up
3.50297	-0.927169	13.8153	0.000201685	0.00480128	TRUE	LOC106031687	Leg_Normal_Male_female_PEmode	Up
3.47481	-1.42536	11.9157	0.000556624	0.0102501	TRUE	LOC106041570	Leg_Normal_Male_female_PEmode	Up
3.43478	3.84074	11.1139	0.000856829	0.0140155	TRUE	ABCA13	Leg_Normal_Male_female_PEmode	Up
3.41329	-1.44339	7.08907	0.00775556	0.0669783	TRUE	LOC106034007	Leg_Normal_Male_female_PEmode	Up
3.40238	1.28083	10.1284	0.00146004	0.0207104	TRUE	TSPAN1	Leg_Normal_Male_female_PEmode	Up
3.3582	-2.34014	7.26557	0.00702889	0.0627884	TRUE	LOC125183070	Leg_Normal_Male_female_PEmode	Up
3.34324	0.689701	26.8954	2.1477e-07	1.73784e-05	TRUE	GLIS3	Leg_Normal_Male_female_PEmode	Up
3.30633	6.45721	8.67599	0.0032243	0.0366268	TRUE	CSRP3	Leg_Normal_Male_female_PEmode	Up
3.27398	0.650913	6.17387	0.0129651	0.0944409	TRUE	LOC106037570	Leg_Normal_Male_female_PEmode	Up
3.25397	5.8022	24.6428	6.90027e-07	4.90666e-05	TRUE	WIF1	Leg_Normal_Male_female_PEmode	Up
3.16558	-1.69156	8.65583	0.00326016	0.0369065	TRUE	KCNS1	Leg_Normal_Male_female_PEmode	Up
3.1582	-1.02415	10.1027	0.0014805	0.0208795	TRUE	CBLIF	Leg_Normal_Male_female_PEmode	Up
3.14624	2.76666	7.76195	0.00533583	0.0526721	TRUE	LOC106048083	Leg_Normal_Male_female_PEmode	Up
3.14507	0.2717	25.3929	4.67647e-07	3.57282e-05	TRUE	HOGA1	Leg_Normal_Male_female_PEmode	Up
3.14268	1.05218	11.4727	0.000706254	0.0121095	TRUE	STK32B	Leg_Normal_Male_female_PEmode	Up
3.08411	4.28205	11.2423	0.000799525	0.0132927	TRUE	ALB	Leg_Normal_Male_female_PEmode	Up
3.07011	-2.39202	3.87667	0.0489617	0.211811	TRUE	LOC106046431	Leg_Normal_Male_female_PEmode	Up
3.03669	-0.359601	14.4673	0.000142612	0.0036717	TRUE	AHSG	Leg_Normal_Male_female_PEmode	Up
3.03259	-1.35126	8.37805	0.00379779	0.0413677	TRUE	LOC106029627	Leg_Normal_Male_female_PEmode	Up
3.02854	2.86884	5.88027	0.0153115	0.105118	TRUE	LOC125181190	Leg_Normal_Male_female_PEmode	Up
3.01855	6.65442	34.4296	4.4195e-09	5.41751e-07	TRUE	RGCC	Leg_Normal_Male_female_PEmode	Up
3.01593	-2.06901	5.90233	0.0151209	0.104184	TRUE	LOC106043780	Leg_Normal_Male_female_PEmode	Up
3.01363	1.22932	20.4616	6.084e-06	0.000299565	TRUE	LOC106032875	Leg_Normal_Male_female_PEmode	Up
3.0116	-0.0574162	5.81472	0.0158926	0.107609	TRUE	SLC13A2	Leg_Normal_Male_female_PEmode	Up
3.00695	-1.89475	6.1869	0.0128699	0.0942073	TRUE	LOC125183981	Leg_Normal_Male_female_PEmode	Up
2.98673	8.45155	4.17085	0.0411252	0.190967	TRUE	LOC106036876	Leg_Normal_Male_female_PEmode	Up
2.98283	-0.996481	6.51134	0.0107189	0.0834052	TRUE	APOB	Leg_Normal_Male_female_PEmode	Up
2.9139	1.50377	4.82858	0.0279916	0.151596	TRUE	ACAN	Leg_Normal_Male_female_PEmode	Up
2.90401	4.73109	14.617	0.000131723	0.0034619	TRUE	GATM	Leg_Normal_Male_female_PEmode	Up
2.8892	7.92047	6.69009	0.00969503	0.0781832	TRUE	MYL10	Leg_Normal_Male_female_PEmode	Up
2.86729	4.16159	6.73621	0.00944753	0.0769366	TRUE	LHX4	Leg_Normal_Male_female_PEmode	Up
2.8257	6.89743	7.61034	0.00580345	0.0555846	TRUE	LHX3	Leg_Normal_Male_female_PEmode	Up
2.82255	5.21806	5.43357	0.0197533	0.123748	TRUE	FAM240B	Leg_Normal_Male_female_PEmode	Up
2.76588	-1.26241	7.80665	0.00520542	0.051758	TRUE	SULT1C4	Leg_Normal_Male_female_PEmode	Up
2.7615	-1.69822	6.33628	0.0118293	0.0888515	TRUE	PCK1	Leg_Normal_Male_female_PEmode	Up
2.73181	-1.00428	7.22625	0.00718449	0.0635501	TRUE	HNF4G	Leg_Normal_Male_female_PEmode	Up
2.72707	4.5378	8.74134	0.00311075	0.0357574	TRUE	TECRL	Leg_Normal_Male_female_PEmode	Up
2.70824	-1.13265	8.50315	0.00354532	0.0393483	TRUE	LOC106037030	Leg_Normal_Male_female_PEmode	Up
2.69763	-0.20884	5.89824	0.0151561	0.104383	TRUE	LOC125182996	Leg_Normal_Male_female_PEmode	Up
2.69435	6.30778	12.3588	0.000438902	0.00871034	TRUE	KLHL40	Leg_Normal_Male_female_PEmode	Up
2.68265	-0.447138	5.56941	0.0182769	0.117272	TRUE	FGA	Leg_Normal_Male_female_PEmode	Up
2.65745	-1.93797	6.11905	0.0133733	0.0966429	TRUE	GRIN2B	Leg_Normal_Male_female_PEmode	Up
2.64316	-1.24047	2.94993	0.0858815	0.298875	FALSE	LOC106039526	Leg_Normal_Male_female_PEmode	Not
2.63217	-0.529215	9.5906	0.00195576	0.0256893	TRUE	LOC106042169	Leg_Normal_Male_female_PEmode	Up
2.62991	-0.0473402	4.1731	0.0410705	0.190787	TRUE	LOC106041865	Leg_Normal_Male_female_PEmode	Up
2.613	1.29342	11.5019	0.000695243	0.0119709	TRUE	CEP55	Leg_Normal_Male_female_PEmode	Up
2.60922	-1.03821	4.1863	0.0407519	0.190168	TRUE	LOC125182182	Leg_Normal_Male_female_PEmode	Up
2.59581	0.431502	12.4878	0.000409622	0.00826591	TRUE	GC	Leg_Normal_Male_female_PEmode	Up
2.59359	0.483345	7.62768	0.00574792	0.0554406	TRUE	FGG	Leg_Normal_Male_female_PEmode	Up
2.58848	0.232215	7.40212	0.00651471	0.0599038	TRUE	LAD1	Leg_Normal_Male_female_PEmode	Up
2.58144	-1.38972	7.57979	0.00590264	0.0562623	TRUE	SLC25A40	Leg_Normal_Male_female_PEmode	Up
2.57295	1.2803	10.1061	0.00147777	0.0208795	TRUE	ANGPTL7	Leg_Normal_Male_female_PEmode	Up
2.57206	0.509479	11.3286	0.000763241	0.0128717	TRUE	NEK10	Leg_Normal_Male_female_PEmode	Up
2.55735	-2.27284	2.35929	0.124539	0.371536	FALSE	LOC106040515	Leg_Normal_Male_female_PEmode	Not
2.54233	-1.84893	5.83008	0.0157544	0.106979	TRUE	KNG1	Leg_Normal_Male_female_PEmode	Up
2.53563	5.23436	16.1992	5.70178e-05	0.00180458	TRUE	ANKRD2	Leg_Normal_Male_female_PEmode	Up
2.53368	13.0579	20.2392	6.83391e-06	0.000321609	TRUE	CHGA	Leg_Normal_Male_female_PEmode	Up
2.52232	-1.35179	4.15137	0.0416008	0.19238	TRUE	LOC125182324	Leg_Normal_Male_female_PEmode	Up
2.51931	-1.28556	4.20824	0.040228	0.188857	TRUE	LOC106041335	Leg_Normal_Male_female_PEmode	Up
2.51888	1.94332	4.17726	0.0409699	0.190584	TRUE	LOC125181569	Leg_Normal_Male_female_PEmode	Up
2.51806	-1.71981	4.23052	0.0397033	0.187243	TRUE	LOC125180249	Leg_Normal_Male_female_PEmode	Up
2.51246	0.18998	4.30048	0.0381016	0.18263	TRUE	LOC125180855	Leg_Normal_Male_female_PEmode	Up
2.51019	0.17159	3.8265	0.0504481	0.215741	FALSE	LOC106030657	Leg_Normal_Male_female_PEmode	Not
2.50317	0.889391	18.6889	1.53873e-05	0.000611989	TRUE	LOC106043254	Leg_Normal_Male_female_PEmode	Up
2.47252	0.124702	10.8637	0.000980665	0.0154667	TRUE	SLC5A1	Leg_Normal_Male_female_PEmode	Up
2.46817	-1.30096	4.21046	0.0401755	0.188711	TRUE	LOC106031991	Leg_Normal_Male_female_PEmode	Up
2.45927	-2.04866	4.10864	0.0426646	0.195067	TRUE	LOC106031864	Leg_Normal_Male_female_PEmode	Up
2.44562	2.31831	10.4527	0.00122473	0.0182553	TRUE	DSCAML1	Leg_Normal_Male_female_PEmode	Up
2.42009	-1.15942	9.76008	0.00178342	0.0240513	TRUE	APOC3	Leg_Normal_Male_female_PEmode	Up
2.40769	-0.979562	5.62044	0.0177522	0.11553	TRUE	ZP2	Leg_Normal_Male_female_PEmode	Up
2.40296	0.508193	3.2092	0.0732254	0.270921	FALSE	LOC106033519	Leg_Normal_Male_female_PEmode	Not
2.40288	-0.61003	5.60452	0.0179142	0.116037	TRUE	LOC125182184	Leg_Normal_Male_female_PEmode	Up
2.39902	3.24707	62.8613	2.2179e-15	7.75132e-13	TRUE	EGLN3	Leg_Normal_Male_female_PEmode	Up
2.39635	-0.00368672	10.3117	0.0013219	0.0193181	TRUE	LOC125182393	Leg_Normal_Male_female_PEmode	Up
2.38894	-1.67387	2.81872	0.0931708	0.314643	FALSE	CYTL1	Leg_Normal_Male_female_PEmode	Not
2.37999	1.61306	14.8888	0.000114037	0.00314819	TRUE	ALDOB	Leg_Normal_Male_female_PEmode	Up
2.37081	-0.209658	9.61795	0.00192684	0.0254629	TRUE	LOC106042968	Leg_Normal_Male_female_PEmode	Up
2.34673	2.08681	3.202	0.0735485	0.271742	FALSE	LOC125181519	Leg_Normal_Male_female_PEmode	Not
2.32945	0.00554821	10.6656	0.00109147	0.0168026	TRUE	LOC106048110	Leg_Normal_Male_female_PEmode	Up
2.32467	-1.56012	4.81034	0.0282895	0.15226	TRUE	CPNE4	Leg_Normal_Male_female_PEmode	Up
2.32464	-1.82337	4.49858	0.0339231	0.170665	TRUE	STPG1	Leg_Normal_Male_female_PEmode	Up
2.30629	5.28993	2.48103	0.115227	0.35564	FALSE	LOC125181520	Leg_Normal_Male_female_PEmode	Not
2.30178	-1.47613	4.6868	0.0303952	0.158953	TRUE	WDR64	Leg_Normal_Male_female_PEmode	Up
2.27811	0.737305	21.4921	3.55296e-06	0.000195842	TRUE	B3GALT2	Leg_Normal_Male_female_PEmode	Up
2.23628	0.713285	6.26858	0.0122897	0.091097	TRUE	LOC106048983	Leg_Normal_Male_female_PEmode	Up
2.23558	-1.6241	4.01965	0.0449732	0.200773	TRUE	LOC125183694	Leg_Normal_Male_female_PEmode	Up
2.23538	1.23708	3.72667	0.0535501	0.223934	FALSE	CACNG5	Leg_Normal_Male_female_PEmode	Not
2.22669	-0.73436	2.1706	0.140671	0.395188	FALSE	LOC125181518	Leg_Normal_Male_female_PEmode	Not
2.19622	0.725804	4.80405	0.0283929	0.15242	TRUE	LOC125182763	Leg_Normal_Male_female_PEmode	Up
2.19318	0.810832	6.19194	0.0128333	0.0940233	TRUE	LOC125181715	Leg_Normal_Male_female_PEmode	Up
2.19098	1.26138	7.68158	0.00557873	0.0543191	TRUE	HPX	Leg_Normal_Male_female_PEmode	Up
2.18609	0.216656	3.34253	0.0675109	0.258428	FALSE	FGB	Leg_Normal_Male_female_PEmode	Not
2.17482	-0.40939	5.22022	0.0223257	0.13287	TRUE	NXPH4	Leg_Normal_Male_female_PEmode	Up
2.17247	-0.13863	1.85012	0.17377	0.442465	FALSE	LOC125184298	Leg_Normal_Male_female_PEmode	Not
2.1616	7.84831	4.40323	0.0358709	0.176112	TRUE	ANKRD1	Leg_Normal_Male_female_PEmode	Up
2.14522	4.51888	60.7116	6.60809e-15	2.04801e-12	TRUE	CITED2	Leg_Normal_Male_female_PEmode	Up
2.14399	-2.06274	3.05897	0.0802925	0.287276	FALSE	LOC106038207	Leg_Normal_Male_female_PEmode	Not
2.14154	6.51083	4.73261	0.029596	0.156366	TRUE	XIRP1	Leg_Normal_Male_female_PEmode	Up
2.13463	-0.0667691	4.41376	0.0356502	0.175589	TRUE	APOH	Leg_Normal_Male_female_PEmode	Up
2.13017	-0.0999521	4.08639	0.0432298	0.196527	TRUE	PSCA	Leg_Normal_Male_female_PEmode	Up
2.12369	-0.749998	13.5322	0.000234504	0.00541768	TRUE	F2	Leg_Normal_Male_female_PEmode	Up
2.11972	4.76453	109.22	1.45227e-25	1.98791e-22	TRUE	LOC106048016	Leg_Normal_Male_female_PEmode	Up
2.11767	-1.71515	3.2582	0.0710673	0.266502	FALSE	HRG	Leg_Normal_Male_female_PEmode	Not
2.11536	4.28336	10.0852	0.00149466	0.021038	TRUE	CREG2	Leg_Normal_Male_female_PEmode	Up
2.08248	-0.0320104	4.32404	0.0375777	0.181331	TRUE	LOC106049357	Leg_Normal_Male_female_PEmode	Up
2.07416	3.49685	25.2749	4.97138e-07	3.72876e-05	TRUE	BCAR3	Leg_Normal_Male_female_PEmode	Up
2.06998	1.14783	16.9155	3.90813e-05	0.00134581	TRUE	TNFRSF6B	Leg_Normal_Male_female_PEmode	Up
2.05843	7.42994	4.11394	0.0425312	0.194601	TRUE	MYBPH	Leg_Normal_Male_female_PEmode	Up
2.05821	-0.880122	12.8969	0.000329135	0.00704576	TRUE	LOC125182190	Leg_Normal_Male_female_PEmode	Up
2.04849	-1.03115	2.1062	0.146703	0.405136	FALSE	LOC125183455	Leg_Normal_Male_female_PEmode	Not
2.03886	0.969243	29.8549	4.65624e-08	4.66363e-06	TRUE	LOC125181294	Leg_Normal_Male_female_PEmode	Up
2.03787	1.99281	5.76149	0.0163811	0.109691	TRUE	FBXO16	Leg_Normal_Male_female_PEmode	Up
2.03328	2.9764	8.48355	0.00358373	0.0396406	TRUE	CXCL14	Leg_Normal_Male_female_PEmode	Up
2.02808	-0.95198	7.26115	0.00704622	0.0628203	TRUE	LOC106048681	Leg_Normal_Male_female_PEmode	Up
2.02682	4.53539	5.18926	0.0227269	0.134051	TRUE	AKR1D1	Leg_Normal_Male_female_PEmode	Up
2.02184	7.85411	11.6846	0.000630185	0.0112271	TRUE	ATP2A2	Leg_Normal_Male_female_PEmode	Up
2.00623	-1.37319	2.27954	0.131091	0.381859	FALSE	LOC106037939	Leg_Normal_Male_female_PEmode	Not
1.99853	7.99714	15.6566	7.59484e-05	0.00228904	TRUE	LOC106048003	Leg_Normal_Male_female_PEmode	Up
1.98758	2.12889	12.0535	0.000516966	0.00978304	TRUE	LOC106043583	Leg_Normal_Male_female_PEmode	Up
1.98453	8.13658	16.0206	6.26566e-05	0.00196038	TRUE	LOC106048522	Leg_Normal_Male_female_PEmode	Up
1.98294	0.976665	15.5597	7.99388e-05	0.00237017	TRUE	GABRA4	Leg_Normal_Male_female_PEmode	Up
1.96067	-1.70358	2.98112	0.0842412	0.295096	FALSE	RBP4	Leg_Normal_Male_female_PEmode	Not
1.95	-1.73441	3.35047	0.067186	0.258163	FALSE	LOC125183710	Leg_Normal_Male_female_PEmode	Not
1.94997	-0.363794	24.7623	6.48543e-07	4.65195e-05	TRUE	LOC106032128	Leg_Normal_Male_female_PEmode	Up
1.94564	5.88777	5.05373	0.024573	0.140444	TRUE	TNC	Leg_Normal_Male_female_PEmode	Up
1.94315	6.60796	3.54806	0.0596151	0.238777	FALSE	MYOZ2	Leg_Normal_Male_female_PEmode	Not
1.93318	1.32979	7.18703	0.00734326	0.0646621	TRUE	MELK	Leg_Normal_Male_female_PEmode	Up
1.93177	0.923978	16.6444	4.50823e-05	0.00149903	TRUE	CDH12	Leg_Normal_Male_female_PEmode	Up
1.93157	-1.80015	3.12235	0.0772251	0.280217	FALSE	LOC106035673	Leg_Normal_Male_female_PEmode	Not
1.92953	10.2403	2.28769	0.130404	0.380734	FALSE	TNNC1	Leg_Normal_Male_female_PEmode	Not
1.92833	-0.433454	6.55607	0.0104527	0.0821514	TRUE	PTX4	Leg_Normal_Male_female_PEmode	Up
1.92737	-1.97192	4.47071	0.0344807	0.172519	TRUE	ARC	Leg_Normal_Male_female_PEmode	Up
1.92681	-1.59172	2.58983	0.107552	0.34191	FALSE	LOC106030748	Leg_Normal_Male_female_PEmode	Not
1.92484	4.42231	14.1262	0.000170948	0.00424167	TRUE	ESRP2	Leg_Normal_Male_female_PEmode	Up
1.92122	8.50497	5.35138	0.0207059	0.127815	TRUE	MYH7B	Leg_Normal_Male_female_PEmode	Up
1.9182	-1.45642	5.63102	0.0176454	0.115063	TRUE	LOC125183344	Leg_Normal_Male_female_PEmode	Up
1.91787	6.66537	75.9953	2.84342e-18	1.45957e-15	TRUE	PACSIN3	Leg_Normal_Male_female_PEmode	Up
1.91644	7.96581	5.32964	0.0209657	0.128549	TRUE	POSTN	Leg_Normal_Male_female_PEmode	Up
1.90913	3.1955	10.6577	0.00109616	0.0168544	TRUE	RRAD	Leg_Normal_Male_female_PEmode	Up
1.90285	0.516899	4.06564	0.043764	0.197763	TRUE	LOC125179924	Leg_Normal_Male_female_PEmode	Up
1.89839	0.237746	10.9871	0.000917505	0.0147465	TRUE	LOC106033843	Leg_Normal_Male_female_PEmode	Up
1.89606	3.28013	4.6746	0.0306118	0.159781	TRUE	KCNIP4	Leg_Normal_Male_female_PEmode	Up
1.89089	5.74151	54.7623	1.36024e-13	3.33482e-11	TRUE	AMPD3	Leg_Normal_Male_female_PEmode	Up
1.88551	3.32696	17.7463	2.52412e-05	0.000927545	TRUE	RFLNA	Leg_Normal_Male_female_PEmode	Up
1.87978	1.17666	4.77782	0.0288286	0.153813	TRUE	VWA2	Leg_Normal_Male_female_PEmode	Up
1.87967	-1.75991	2.87443	0.0899966	0.307848	FALSE	LOC125180263	Leg_Normal_Male_female_PEmode	Not
1.87652	1.97887	7.91324	0.00490743	0.0496669	TRUE	LRRN3	Leg_Normal_Male_female_PEmode	Up
1.86342	1.83068	6.34583	0.0117658	0.0886128	TRUE	VTN	Leg_Normal_Male_female_PEmode	Up
1.8581	-1.0023	5.85666	0.0155182	0.105996	TRUE	FYB2	Leg_Normal_Male_female_PEmode	Up
1.85583	4.14209	6.51548	0.010694	0.0833644	TRUE	POSTN	Leg_Normal_Male_female_PEmode	Up
1.85394	1.04162	6.47278	0.0109539	0.084719	TRUE	LOC125183903	Leg_Normal_Male_female_PEmode	Up
1.85066	-1.14609	6.28604	0.0121693	0.090562	TRUE	LOC106042864	Leg_Normal_Male_female_PEmode	Up
1.84993	-0.224142	11.5398	0.000681206	0.0118157	TRUE	LOC106037245	Leg_Normal_Male_female_PEmode	Up
1.83246	4.31673	3.08371	0.0790801	0.28455	FALSE	COCH	Leg_Normal_Male_female_PEmode	Not
1.82782	1.99472	4.37747	0.0364171	0.177873	TRUE	SERTM2	Leg_Normal_Male_female_PEmode	Up
1.82646	3.70541	4.75625	0.0291921	0.155131	TRUE	COL22A1	Leg_Normal_Male_female_PEmode	Up
1.82439	4.53977	5.92396	0.0149364	0.103347	TRUE	TNNT2	Leg_Normal_Male_female_PEmode	Up
1.82366	-0.386755	8.13502	0.00434183	0.0457173	TRUE	CCDC89	Leg_Normal_Male_female_PEmode	Up
1.81218	-1.53451	7.97202	0.0047506	0.0487099	TRUE	LOC106036441	Leg_Normal_Male_female_PEmode	Up
1.81165	2.52672	11.9738	0.000539543	0.0100474	TRUE	CACNG3	Leg_Normal_Male_female_PEmode	Up
1.80696	3.42676	6.40064	0.0114079	0.0868332	TRUE	CPZ	Leg_Normal_Male_female_PEmode	Up
1.80107	-0.333903	2.64092	0.104143	0.335423	FALSE	ADGRD2	Leg_Normal_Male_female_PEmode	Not
1.78178	1.37049	11.5234	0.000687249	0.0118954	TRUE	LOC125181732	Leg_Normal_Male_female_PEmode	Up
1.77741	2.77061	29.9542	4.42369e-08	4.4854e-06	TRUE	LRRC3B	Leg_Normal_Male_female_PEmode	Up
1.77213	1.04282	5.33484	0.0209033	0.128303	TRUE	TMEM184A	Leg_Normal_Male_female_PEmode	Up
1.76073	5.29169	4.67638	0.0305801	0.159717	TRUE	COL11A1	Leg_Normal_Male_female_PEmode	Up
1.75817	-2.03517	2.05278	0.151929	0.412515	FALSE	LOC106032215	Leg_Normal_Male_female_PEmode	Not
1.75555	-2.4524	2.08202	0.149042	0.407893	FALSE	USH1G	Leg_Normal_Male_female_PEmode	Not
1.75202	0.586135	0.585091	0.444324	0.710441	FALSE	LOC106030667	Leg_Normal_Male_female_PEmode	Not
1.74974	6.02311	39.9132	2.65497e-10	4.03801e-08	TRUE	LOC106033057	Leg_Normal_Male_female_PEmode	Up
1.74952	-0.977535	2.1407	0.143436	0.400219	FALSE	SMIM33	Leg_Normal_Male_female_PEmode	Not
1.74449	-1.44449	2.0455	0.152657	0.412606	FALSE	LOC106044979	Leg_Normal_Male_female_PEmode	Not
1.74439	5.56974	4.73422	0.0295682	0.156308	TRUE	ALDH1A1	Leg_Normal_Male_female_PEmode	Up
1.74377	-2.02358	2.1876	0.139126	0.39309	FALSE	MAP6	Leg_Normal_Male_female_PEmode	Not
1.74375	0.740242	2.17976	0.139836	0.393783	FALSE	SNTN	Leg_Normal_Male_female_PEmode	Not
1.74348	-1.09052	2.18204	0.139629	0.393607	FALSE	LOC125180416	Leg_Normal_Male_female_PEmode	Not
1.7426	-2.35894	2.18942	0.138962	0.39309	FALSE	LOC106036917	Leg_Normal_Male_female_PEmode	Not
1.74228	-0.872131	13.7176	0.000212454	0.00502916	TRUE	APOA4	Leg_Normal_Male_female_PEmode	Up
1.74134	-1.18605	2.1996	0.138046	0.392504	FALSE	CLDN23	Leg_Normal_Male_female_PEmode	Not
1.73875	-0.915779	2.17573	0.140203	0.394387	FALSE	LOC106042619	Leg_Normal_Male_female_PEmode	Not
1.73799	-0.362773	2.18927	0.138976	0.39309	FALSE	LOC125183543	Leg_Normal_Male_female_PEmode	Not
1.73485	2.17155	37.0962	1.12444e-09	1.52646e-07	TRUE	FBXO2	Leg_Normal_Male_female_PEmode	Up
1.72808	1.55858	3.9635	0.0464971	0.205147	TRUE	C1QTNF8	Leg_Normal_Male_female_PEmode	Up
1.72431	5.37786	83.7129	5.7211e-20	3.91561e-17	TRUE	JARID2	Leg_Normal_Male_female_PEmode	Up
1.71984	2.64616	4.33893	0.0372503	0.18044	TRUE	CCNA1	Leg_Normal_Male_female_PEmode	Up
1.71786	-1.36376	2.17976	0.139836	0.393783	FALSE	LOC125180384	Leg_Normal_Male_female_PEmode	Not
1.71511	-1.8114	2.38909	0.122185	0.366979	FALSE	LOC106036594	Leg_Normal_Male_female_PEmode	Not
1.71318	-0.596254	6.95658	0.00835117	0.0705065	TRUE	LOC125179826	Leg_Normal_Male_female_PEmode	Up
1.71271	-2.49488	2.15281	0.142309	0.398222	FALSE	INSYN2B	Leg_Normal_Male_female_PEmode	Not
1.70582	1.95448	7.77974	0.00528354	0.0522878	TRUE	LOC106044184	Leg_Normal_Male_female_PEmode	Up
1.70428	0.825152	2.10529	0.14679	0.405281	FALSE	LOC106035651	Leg_Normal_Male_female_PEmode	Not
1.7036	3.33384	38.6718	5.0141e-10	7.2247e-08	TRUE	IL10RB	Leg_Normal_Male_female_PEmode	Up
1.70261	-1.50447	2.09534	0.147749	0.406328	FALSE	LOC106038142	Leg_Normal_Male_female_PEmode	Not
1.69979	1.17242	6.58221	0.0103003	0.0813954	TRUE	LOC125179966	Leg_Normal_Male_female_PEmode	Up
1.68817	-0.501785	4.81768	0.0281692	0.152056	TRUE	LOC106045942	Leg_Normal_Male_female_PEmode	Up
1.68808	3.65854	12.0807	0.000509471	0.00969706	TRUE	TAGLN3	Leg_Normal_Male_female_PEmode	Up
1.68555	0.786626	11.2826	0.000782352	0.0131266	TRUE	LAMA1	Leg_Normal_Male_female_PEmode	Up
1.68499	-1.0647	5.27752	0.0216025	0.129995	TRUE	LOC106037090	Leg_Normal_Male_female_PEmode	Up
1.67647	-0.542992	3.446	0.0634051	0.248152	FALSE	SLC25A48	Leg_Normal_Male_female_PEmode	Not
1.67584	2.90142	7.8582	0.00505908	0.0506093	TRUE	ACSBG1	Leg_Normal_Male_female_PEmode	Up
1.67507	0.576682	1.89817	0.168283	0.434972	FALSE	LOC106048715	Leg_Normal_Male_female_PEmode	Not
1.67309	-0.817084	8.82133	0.00297729	0.0347831	TRUE	ACOD1	Leg_Normal_Male_female_PEmode	Up
1.67091	0.495926	4.63112	0.0313971	0.162332	TRUE	ADAM22	Leg_Normal_Male_female_PEmode	Up
1.66813	0.358823	5.78203	0.0161909	0.108774	TRUE	SLITRK4	Leg_Normal_Male_female_PEmode	Up
1.66772	0.328728	8.45895	0.00363252	0.0400186	TRUE	LOC106032018	Leg_Normal_Male_female_PEmode	Up
1.66364	1.81277	11.3835	0.000740978	0.0125867	TRUE	LOC106039517	Leg_Normal_Male_female_PEmode	Up
1.66335	-1.89375	2.12876	0.144558	0.402004	FALSE	PLEKHG7	Leg_Normal_Male_female_PEmode	Not
1.65958	-0.950981	11.2162	0.000810856	0.0134265	TRUE	LOC125182329	Leg_Normal_Male_female_PEmode	Up
1.65946	-1.3868	3.64718	0.0561643	0.230754	FALSE	NRG2	Leg_Normal_Male_female_PEmode	Not
1.65899	2.14818	8.90166	0.00284912	0.0337505	TRUE	KCTD16	Leg_Normal_Male_female_PEmode	Up
1.65617	2.73918	3.23148	0.0722354	0.268607	FALSE	SYT10	Leg_Normal_Male_female_PEmode	Not
1.65063	0.0362578	3.99571	0.0456163	0.202566	TRUE	LOC106031151	Leg_Normal_Male_female_PEmode	Up
1.64959	1.93907	13.5237	0.000235569	0.00542701	TRUE	LOC125183562	Leg_Normal_Male_female_PEmode	Up
1.64937	-1.14026	2.58308	0.108011	0.342906	FALSE	PCSK4	Leg_Normal_Male_female_PEmode	Not
1.6442	0.339559	4.91272	0.0266596	0.147211	TRUE	SLC13A3	Leg_Normal_Male_female_PEmode	Up
1.64203	3.4682	5.68272	0.0171328	0.113022	TRUE	LOC106030438	Leg_Normal_Male_female_PEmode	Up
1.63926	3.22018	15.3603	8.88349e-05	0.00258266	TRUE	CNTFR	Leg_Normal_Male_female_PEmode	Up
1.63851	2.58449	2.40753	0.120753	0.36488	FALSE	IRF6	Leg_Normal_Male_female_PEmode	Not
1.63829	-1.57508	1.93716	0.163978	0.428628	FALSE	LOC106044595	Leg_Normal_Male_female_PEmode	Not
1.63666	2.08305	8.75081	0.00309464	0.0356547	TRUE	FADS6	Leg_Normal_Male_female_PEmode	Up
1.63283	4.70075	12.5148	0.000403742	0.00820775	TRUE	KLHL34	Leg_Normal_Male_female_PEmode	Up
1.62725	-0.642469	5.85378	0.0155436	0.106074	TRUE	LOC106034905	Leg_Normal_Male_female_PEmode	Up
1.62087	4.47493	3.70433	0.0542715	0.225459	FALSE	MYOM3	Leg_Normal_Male_female_PEmode	Not
1.61981	7.72061	3.56842	0.0588883	0.237025	FALSE	ACTC1	Leg_Normal_Male_female_PEmode	Not
1.61779	-1.73656	3.61701	0.0571916	0.232878	FALSE	LOC125184047	Leg_Normal_Male_female_PEmode	Not
1.61722	1.16976	0.505132	0.477254	0.734092	FALSE	MOV10L1	Leg_Normal_Male_female_PEmode	Not
1.59115	-1.35982	4.90088	0.026843	0.147771	TRUE	LOC106040749	Leg_Normal_Male_female_PEmode	Up
1.5909	2.01513	7.85043	0.00508086	0.0507962	TRUE	DISP2	Leg_Normal_Male_female_PEmode	Up
1.58996	6.12494	5.10847	0.0238093	0.137563	TRUE	VWA5B2	Leg_Normal_Male_female_PEmode	Up
1.58964	4.05732	10.0655	0.00151069	0.0212091	TRUE	DCX	Leg_Normal_Male_female_PEmode	Up
1.58944	2.6104	14.2796	0.000157567	0.00399413	TRUE	RHOBTB1	Leg_Normal_Male_female_PEmode	Up
1.58696	0.613489	7.7191	0.00546397	0.053445	TRUE	C3	Leg_Normal_Male_female_PEmode	Up
1.58588	0.00834648	5.30011	0.021324	0.129296	TRUE	LOC106041362	Leg_Normal_Male_female_PEmode	Up
1.57837	8.70312	3.73876	0.053164	0.222944	FALSE	HSPB1	Leg_Normal_Male_female_PEmode	Not
1.57573	1.06213	12.0211	0.000526026	0.00989748	TRUE	LOC106036078	Leg_Normal_Male_female_PEmode	Up
1.57068	-0.394113	2.75197	0.0971345	0.322786	FALSE	LOC106033238	Leg_Normal_Male_female_PEmode	Not
1.56506	-0.645416	3.97045	0.0463055	0.204576	TRUE	LOC106030454	Leg_Normal_Male_female_PEmode	Up
1.56369	3.23823	7.57791	0.00590878	0.0562623	TRUE	SORCS3	Leg_Normal_Male_female_PEmode	Up
1.55727	-1.73654	3.59316	0.0580178	0.234614	FALSE	IQCM	Leg_Normal_Male_female_PEmode	Not
1.55479	0.88958	12.7066	0.000364369	0.00763408	TRUE	LOC125181730	Leg_Normal_Male_female_PEmode	Up
1.54844	5.72325	67.6187	1.9838e-16	8.57525e-14	TRUE	HSPH1	Leg_Normal_Male_female_PEmode	Up
1.53619	3.27455	9.03728	0.00264529	0.0320803	TRUE	MYLK3	Leg_Normal_Male_female_PEmode	Up
1.53559	1.88995	11.2645	0.000790036	0.0132084	TRUE	CENPN	Leg_Normal_Male_female_PEmode	Up
1.53406	0.591996	1.99526	0.157792	0.41967	FALSE	PIWIL1	Leg_Normal_Male_female_PEmode	Not
1.5333	-1.19185	4.72773	0.02968	0.15671	TRUE	LOC125184070	Leg_Normal_Male_female_PEmode	Up
1.53277	-0.18042	19.9515	7.94334e-06	0.000364462	TRUE	CDHR2	Leg_Normal_Male_female_PEmode	Up
1.52574	-2.01852	2.42084	0.119731	0.363376	FALSE	LOC125182503	Leg_Normal_Male_female_PEmode	Not
1.52545	0.265242	11.2346	0.000802874	0.0133212	TRUE	ACSL5	Leg_Normal_Male_female_PEmode	Up
1.52279	-0.445624	1.32212	0.250213	0.532659	FALSE	HHLA2	Leg_Normal_Male_female_PEmode	Not
1.51497	-0.112523	9.58992	0.00195649	0.0256893	TRUE	LOC106043549	Leg_Normal_Male_female_PEmode	Up
1.51207	-1.11176	6.46468	0.011004	0.0850088	TRUE	GJA9	Leg_Normal_Male_female_PEmode	Up
1.51026	0.238887	1.00548	0.315989	0.600744	FALSE	LOC106034136	Leg_Normal_Male_female_PEmode	Not
1.50729	1.16271	4.3257	0.037541	0.181314	TRUE	LOC106036851	Leg_Normal_Male_female_PEmode	Up
1.50111	0.957575	6.76324	0.00930545	0.0761591	TRUE	GPR37	Leg_Normal_Male_female_PEmode	Up
1.50066	-1.65978	3.70596	0.0542184	0.225335	FALSE	LOC125183317	Leg_Normal_Male_female_PEmode	Not
1.50034	-1.94366	1.88847	0.169375	0.436484	FALSE	LOC106037992	Leg_Normal_Male_female_PEmode	Not
1.49759	-1.35871	5.89009	0.0152263	0.104647	TRUE	GPR18	Leg_Normal_Male_female_PEmode	Up
1.49735	2.69359	0.920486	0.337347	0.620212	FALSE	TNMD	Leg_Normal_Male_female_PEmode	Not
1.49579	-2.05669	1.90235	0.167815	0.434099	FALSE	LOC125181870	Leg_Normal_Male_female_PEmode	Not
1.48916	6.68897	56.9879	4.385e-14	1.20047e-11	TRUE	TMEM38B	Leg_Normal_Male_female_PEmode	Up
1.48883	3.95485	7.29545	0.00691296	0.0622887	TRUE	INPP5J	Leg_Normal_Male_female_PEmode	Up
1.48728	4.44302	12.0951	0.000505539	0.0096558	TRUE	CNN2	Leg_Normal_Male_female_PEmode	Up
1.48563	-0.459244	8.22101	0.00414082	0.044024	TRUE	LOC106036885	Leg_Normal_Male_female_PEmode	Up
1.48462	-1.96723	1.49388	0.221616	0.502729	FALSE	LOC125184931	Leg_Normal_Male_female_PEmode	Not
1.4827	7.25806	2.68433	0.10134	0.330645	FALSE	TNNI1	Leg_Normal_Male_female_PEmode	Not
1.48203	-0.924408	4.0339	0.0445946	0.199703	TRUE	ANKRD55	Leg_Normal_Male_female_PEmode	Up
1.47933	6.43622	125.286	4.40717e-29	8.04357e-26	TRUE	HERC4	Leg_Normal_Male_female_PEmode	Up
1.4781	-0.695044	2.57595	0.108499	0.343856	FALSE	LOC106042182	Leg_Normal_Male_female_PEmode	Not
1.4771	4.39408	7.01416	0.00808677	0.069184	TRUE	FAT3	Leg_Normal_Male_female_PEmode	Up
1.46935	4.59535	8.86076	0.00291367	0.0342394	TRUE	VAT1L	Leg_Normal_Male_female_PEmode	Up
1.46855	2.56491	6.22071	0.0126264	0.0927557	TRUE	CRH	Leg_Normal_Male_female_PEmode	Up
1.46574	8.50261	37.1893	1.07203e-09	1.46743e-07	TRUE	LOC106034948	Leg_Normal_Male_female_PEmode	Up
1.46131	4.62163	9.97706	0.00158503	0.0218787	TRUE	ATF3	Leg_Normal_Male_female_PEmode	Up
1.45751	7.00376	77.249	1.5071e-18	7.98566e-16	TRUE	DNAJA1	Leg_Normal_Male_female_PEmode	Up
1.45747	3.47829	3.31226	0.0687648	0.261284	FALSE	COL11A1	Leg_Normal_Male_female_PEmode	Not
1.45367	1.68719	2.39899	0.121414	0.365666	FALSE	ILDR1	Leg_Normal_Male_female_PEmode	Not
1.45258	1.29777	2.18288	0.139553	0.393461	FALSE	C6	Leg_Normal_Male_female_PEmode	Not
1.45038	2.2383	4.22695	0.0397868	0.187464	TRUE	RASSF6	Leg_Normal_Male_female_PEmode	Up
1.44632	3.21791	38.4233	5.69473e-10	8.13406e-08	TRUE	LOC106043047	Leg_Normal_Male_female_PEmode	Up
1.44539	-1.54421	2.42269	0.119589	0.363168	FALSE	BRDT	Leg_Normal_Male_female_PEmode	Not
1.44491	5.29304	81.3399	1.90049e-19	1.1562e-16	TRUE	TMEM167A	Leg_Normal_Male_female_PEmode	Up
1.44425	3.83121	11.6014	0.000659014	0.0115651	TRUE	C1QTNF4	Leg_Normal_Male_female_PEmode	Up
1.4437	-0.936114	1.05896	0.303453	0.588157	FALSE	LOC125182738	Leg_Normal_Male_female_PEmode	Not
1.44231	-0.560764	9.66306	0.0018801	0.0250481	TRUE	CLNK	Leg_Normal_Male_female_PEmode	Up
1.44045	-1.38954	1.29417	0.255281	0.538147	FALSE	LIN28B	Leg_Normal_Male_female_PEmode	Not
1.43969	-1.8961	1.38607	0.239069	0.520333	FALSE	LOC125183073	Leg_Normal_Male_female_PEmode	Not
1.43702	5.84021	8.71049	0.00316384	0.0361651	TRUE	LOC125181633	Leg_Normal_Male_female_PEmode	Up
1.43114	-2.06748	1.31755	0.251032	0.533841	FALSE	LOC106042274	Leg_Normal_Male_female_PEmode	Not
1.43104	3.11639	8.61066	0.00334202	0.0375991	TRUE	APLN	Leg_Normal_Male_female_PEmode	Up
1.43044	2.16985	4.4094	0.0357414	0.17588	TRUE	OLFM3	Leg_Normal_Male_female_PEmode	Up
1.4301	-0.77165	7.79861	0.00522865	0.0519262	TRUE	LOC125182756	Leg_Normal_Male_female_PEmode	Up
1.42713	0.0690884	4.07765	0.0434539	0.197247	TRUE	LOC106040162	Leg_Normal_Male_female_PEmode	Up
1.42231	8.45887	7.71291	0.00548274	0.0535749	TRUE	SCG3	Leg_Normal_Male_female_PEmode	Up
1.41755	-0.731798	5.2995	0.0213316	0.129296	TRUE	PIF1	Leg_Normal_Male_female_PEmode	Up
1.41267	0.87466	6.40173	0.0114009	0.0868203	TRUE	SAMD15	Leg_Normal_Male_female_PEmode	Up
1.41238	-1.47113	2.00998	0.156267	0.417329	FALSE	TEX36	Leg_Normal_Male_female_PEmode	Not
1.41197	-0.83197	3.65654	0.0558495	0.229921	FALSE	LOC125184882	Leg_Normal_Male_female_PEmode	Not
1.4103	0.752268	0.868372	0.351406	0.633848	FALSE	ANGPTL5	Leg_Normal_Male_female_PEmode	Not
1.41024	-0.942603	5.07735	0.0242403	0.139172	TRUE	SAG	Leg_Normal_Male_female_PEmode	Up
1.40944	-1.15576	1.29977	0.254255	0.53673	FALSE	GPR3	Leg_Normal_Male_female_PEmode	Not
1.40593	4.45241	46.2764	1.02694e-11	1.94087e-09	TRUE	TRAF3	Leg_Normal_Male_female_PEmode	Up
1.40465	-0.738399	6.06987	0.0137507	0.097652	TRUE	IDO2	Leg_Normal_Male_female_PEmode	Up
1.40376	1.77014	2.26612	0.132231	0.383607	FALSE	LOC106034217	Leg_Normal_Male_female_PEmode	Not
1.40307	5.52698	110.647	7.07053e-26	1.05582e-22	TRUE	ERAP1	Leg_Normal_Male_female_PEmode	Up
1.40205	1.21445	3.14167	0.0763157	0.277644	FALSE	ESRP1	Leg_Normal_Male_female_PEmode	Not
1.40179	7.82228	83.7174	5.70815e-20	3.91561e-17	TRUE	HSPA4	Leg_Normal_Male_female_PEmode	Up
1.40057	2.58325	2.57619	0.108483	0.343856	FALSE	DIRAS2	Leg_Normal_Male_female_PEmode	Not
1.4005	5.81563	8.12513	0.00436558	0.0459084	TRUE	ANXA1	Leg_Normal_Male_female_PEmode	Up
1.40036	-1.71475	3.32309	0.0683132	0.260411	FALSE	LOC125184803	Leg_Normal_Male_female_PEmode	Not
1.39447	4.45106	5.00337	0.0252981	0.142891	TRUE	AGBL1	Leg_Normal_Male_female_PEmode	Up
1.39364	4.69472	36.6991	1.37843e-09	1.84082e-07	TRUE	KHDRBS3	Leg_Normal_Male_female_PEmode	Up
1.39237	5.25017	21.1533	4.2396e-06	0.000226839	TRUE	PODXL2	Leg_Normal_Male_female_PEmode	Up
1.392	-1.9002	3.04311	0.0810805	0.289277	FALSE	POU6F2	Leg_Normal_Male_female_PEmode	Not
1.38676	-1.21773	6.40469	0.0113819	0.0867965	TRUE	LOC125183938	Leg_Normal_Male_female_PEmode	Up
1.38563	1.65306	6.33131	0.0118625	0.0890552	TRUE	GREB1	Leg_Normal_Male_female_PEmode	Up
1.38262	2.60962	3.40666	0.0649339	0.251974	FALSE	LOC125183261	Leg_Normal_Male_female_PEmode	Not
1.37896	8.56943	37.9843	7.13166e-10	9.84409e-08	TRUE	LOC106034947	Leg_Normal_Male_female_PEmode	Up
1.37894	2.77402	14.749	0.00012281	0.003307	TRUE	EPHX4	Leg_Normal_Male_female_PEmode	Up
1.37677	6.16858	68.4632	1.29269e-16	5.89825e-14	TRUE	FSD1L	Leg_Normal_Male_female_PEmode	Up
1.3764	2.57338	2.48758	0.114748	0.355095	FALSE	PVALB	Leg_Normal_Male_female_PEmode	Not
1.37595	-2.39507	1.21791	0.269771	0.553473	FALSE	LOC125180495	Leg_Normal_Male_female_PEmode	Not
1.37547	0.0277337	6.10463	0.0134828	0.0970928	TRUE	RTN4RL1	Leg_Normal_Male_female_PEmode	Up
1.37334	-0.742588	7.06938	0.00784126	0.0675409	TRUE	LGI3	Leg_Normal_Male_female_PEmode	Up
1.37183	-0.365351	6.06082	0.0138213	0.0980264	TRUE	ST6GALNAC1	Leg_Normal_Male_female_PEmode	Up
1.37107	6.06312	59.3012	1.35295e-14	3.89886e-12	TRUE	SERF1A	Leg_Normal_Male_female_PEmode	Up
1.36728	0.801289	1.47939	0.22387	0.504974	FALSE	LIPC	Leg_Normal_Male_female_PEmode	Not
1.36631	6.08874	4.38922	0.0361668	0.177019	TRUE	LOC106038912	Leg_Normal_Male_female_PEmode	Up
1.36435	3.25087	18.4067	1.78433e-05	0.000691261	TRUE	SPIRE1	Leg_Normal_Male_female_PEmode	Up
1.35823	4.43582	6.88312	0.00870136	0.0727002	TRUE	CCN1	Leg_Normal_Male_female_PEmode	Up
1.35785	2.49069	3.55884	0.0592292	0.237926	FALSE	ITGA10	Leg_Normal_Male_female_PEmode	Not
1.35707	2.03733	11.2512	0.000795705	0.0132558	TRUE	POLE	Leg_Normal_Male_female_PEmode	Up
1.35704	0.403156	12.4965	0.000407706	0.00824752	TRUE	LOC125180297	Leg_Normal_Male_female_PEmode	Up
1.35538	10.3646	15.5531	8.02198e-05	0.00237422	TRUE	LOC106048920	Leg_Normal_Male_female_PEmode	Up
1.35209	-1.79081	2.23952	0.134523	0.387119	FALSE	LOC125179917	Leg_Normal_Male_female_PEmode	Not
1.34964	-0.730507	5.3033	0.0212851	0.129294	TRUE	LOC125182243	Leg_Normal_Male_female_PEmode	Up
1.34863	0.228439	5.85881	0.0154992	0.105996	TRUE	PPP1R1C	Leg_Normal_Male_female_PEmode	Up
1.34692	-2.40151	1.3059	0.253139	0.535938	FALSE	LOC106047174	Leg_Normal_Male_female_PEmode	Not
1.34558	2.76827	4.64047	0.0312265	0.161755	TRUE	SDK2	Leg_Normal_Male_female_PEmode	Up
1.34527	2.58947	2.43296	0.118808	0.361779	FALSE	CSMD3	Leg_Normal_Male_female_PEmode	Not
1.34372	3.30716	4.70499	0.0300752	0.158087	TRUE	COL13A1	Leg_Normal_Male_female_PEmode	Up
1.34148	-0.166097	4.981	0.0256272	0.143866	TRUE	FGF9	Leg_Normal_Male_female_PEmode	Up
1.34001	2.8927	18.8214	1.43548e-05	0.000583428	TRUE	KBTBD3	Leg_Normal_Male_female_PEmode	Up
1.33456	-1.28297	1.65326	0.198516	0.475269	FALSE	LOC106049151	Leg_Normal_Male_female_PEmode	Not
1.33266	3.87419	43.0576	5.31528e-11	9.1904e-09	TRUE	CNTLN	Leg_Normal_Male_female_PEmode	Up
1.33182	-0.841576	1.95219	0.162351	0.426345	FALSE	LOC125182610	Leg_Normal_Male_female_PEmode	Not
1.32937	-0.643567	8.56671	0.00342365	0.0382824	TRUE	LOC125184490	Leg_Normal_Male_female_PEmode	Up
1.3292	-0.465925	2.99076	0.0837411	0.294168	FALSE	PDE8B	Leg_Normal_Male_female_PEmode	Not
1.32489	-0.50374	1.41951	0.233484	0.514043	FALSE	ACBD7	Leg_Normal_Male_female_PEmode	Not
1.32296	5.38628	39.7595	2.8724e-10	4.28927e-08	TRUE	UBXN2A	Leg_Normal_Male_female_PEmode	Up
1.32271	7.11312	30.6761	3.04902e-08	3.23117e-06	TRUE	LOC125180682	Leg_Normal_Male_female_PEmode	Up
1.31935	-1.57842	2.04733	0.152473	0.412606	FALSE	LOC106037275	Leg_Normal_Male_female_PEmode	Not
1.31843	5.0017	1.73424	0.18787	0.460797	FALSE	FAIM2	Leg_Normal_Male_female_PEmode	Not
1.30974	5.01094	18.392	1.79812e-05	0.00069333	TRUE	CNKSR2	Leg_Normal_Male_female_PEmode	Up
1.30945	6.11357	14.0891	0.000174354	0.00430668	TRUE	RIMBP2	Leg_Normal_Male_female_PEmode	Up
1.30911	1.97309	19.2027	1.17546e-05	0.000496354	TRUE	LOC106044164	Leg_Normal_Male_female_PEmode	Up
1.30755	-0.791088	4.66962	0.0307008	0.159991	TRUE	CDH8	Leg_Normal_Male_female_PEmode	Up
1.30751	5.12715	7.94851	0.0048127	0.0491093	TRUE	LOC106047339	Leg_Normal_Male_female_PEmode	Up
1.30698	-1.76121	2.01257	0.156001	0.417069	FALSE	FAM83G	Leg_Normal_Male_female_PEmode	Not
1.30605	2.49145	10.3002	0.00133016	0.0193736	TRUE	LOC106043975	Leg_Normal_Male_female_PEmode	Up
1.30588	5.07478	22.0068	2.71689e-06	0.000155497	TRUE	FRMD3	Leg_Normal_Male_female_PEmode	Up
1.3052	2.60483	24.1869	8.7423e-07	6.00841e-05	TRUE	UBTD1	Leg_Normal_Male_female_PEmode	Up
1.3029	6.67789	7.03037	0.00801386	0.0687393	TRUE	NELL2	Leg_Normal_Male_female_PEmode	Up
1.30188	0.0376646	2.44802	0.117673	0.359948	FALSE	LOC106040182	Leg_Normal_Male_female_PEmode	Not
1.30008	0.332754	0.827497	0.362997	0.643214	FALSE	LOC125182395	Leg_Normal_Male_female_PEmode	Not
1.29495	3.80856	4.90636	0.0267579	0.14751	TRUE	PDPN	Leg_Normal_Male_female_PEmode	Up
1.29487	7.2385	45.236	1.74668e-11	3.18788e-09	TRUE	BAG3	Leg_Normal_Male_female_PEmode	Up
1.29402	5.90446	8.07406	0.00449034	0.0468306	TRUE	LOC106039183	Leg_Normal_Male_female_PEmode	Up
1.29151	-1.10801	5.30184	0.0213029	0.129294	TRUE	LOC106035663	Leg_Normal_Male_female_PEmode	Up
1.29076	1.49596	2.24537	0.134015	0.386673	FALSE	OMD	Leg_Normal_Male_female_PEmode	Not
1.28776	2.90347	13.8739	0.000195498	0.00469297	TRUE	FABP7	Leg_Normal_Male_female_PEmode	Up
1.28444	3.08882	2.79414	0.0946097	0.317738	FALSE	WDR17	Leg_Normal_Male_female_PEmode	Not
1.28212	0.0860853	2.01647	0.1556	0.416607	FALSE	LOC106033299	Leg_Normal_Male_female_PEmode	Not
1.2814	1.75925	15.8971	6.68816e-05	0.0020573	TRUE	F3	Leg_Normal_Male_female_PEmode	Up
1.28067	-1.4421	1.87622	0.170764	0.438188	FALSE	LOC106048028	Leg_Normal_Male_female_PEmode	Not
1.27567	7.99195	21.7376	3.12607e-06	0.000175211	TRUE	HSPB8	Leg_Normal_Male_female_PEmode	Up
[truncated: 16,025 more rows]

## Sheet: Table S4 GOs  Pituitary
category	over_represented_pvalue	under_represented_pvalue	numDEInCat	numInCat	term	ontology
[truncated: 431 more rows]

[truncated: 5 more sheets: Table S5 GOs Breast, Table S6 GOs Leg, Table S7 common GOs, Table S8 sig KEGG pathways, Table S9 Primers Seq]
